# Supplementary material for: Bis(1,10-phenanthroline-κ2 N,N′)(sulfato-κ2 O,O′)cobalt(II) butane-2,3-diol monosolvate
Source: Acta Crystallogr Sect E Struct Rep Online. 2011 Mar 15;67(Pt 4):m446. doi: 10.1107/S1600536811009147 (PMC3100011; doi:10.1107/S1600536811009147)
Supplement: Supplementary file 1 [file e-67-0m446-sup1.cif]

##############################################################################
###                                                                        ###
###        Electronic paper (Acta Crystallographica Section E)             ###
###                                                                        ###
##############################################################################
#                                                                            #
# This CIF contains the data in a paper accepted for publication in Acta     #
# Crystallographica Section E. It conforms to the requirements of Notes      #
# for Authors for Section E, and has been peer reviewed under the auspices   #
# of the IUCr Commission on Journals.                                        #
#                                                                            #
# Full details of the Crystallographic Information File format               #
# are given in the paper "The Crystallographic Information File (CIF):       #
# a New Standard Archive File for Crystallography" by S. R. Hall, F. H.      #
# Allen and I. D. Brown [Acta Cryst. (1991), A47, 655-685].                  #
#                                                                            #
# The current version of the core CIF dictionary is obtainable from          #
# ftp://ftp.iucr.org/pub/cif_core.dic. The current version number is 2.4.    #
#                                                                            #
# Software is freely available for graphical display of the structure(s) in  #
# this CIF.  For information consult the CIF home page http://www.iucr.org/  #
# cif/home.html                                                              #
#                                                                            #
# This file may be used for bona fide research purposes within the           #
# scientific community so long as proper attribution is given to the journal # 
# article from which it was obtained.                                        #
#                                                                            #
##############################################################################
                                             
data_global
_audit_creation_method     'from SHELXL97 CIF and IUCr SHELXL97-template'
_journal_date_recd_electronic     2011-02-27
_journal_date_accepted     2011-03-10
_journal_name_full     'Acta Crystallographica, Section E'
_journal_year     2011
_journal_volume     67
_journal_issue      4
_journal_page_first     m446
_journal_page_last     m446
_journal_paper_category     QM
_journal_coeditor_code     WM2463
_publ_contact_author_name     'Dr. Kai-Long Zhong'
_publ_contact_author_address
;
Department of Applied Chemistry
Nanjing College of Chemical Technology
Nanjing, Jiangsu Province
People's Republic of China
;
_publ_contact_author_email     'zklong@tom.com'
_publ_contact_author_fax     '+86-025-58370621'
_publ_contact_author_phone     '+86-025-58371642'
_publ_section_title
;\
Bis(1,10-phenanthroline-\k^2^<i>N</i>,<i>N</i>')(sulfato-\k^2^<i>O</i>,\
<i>O</i>')cobalt(II) butane-2,3-diol monosolvate
;
loop_
    _publ_author_name
    _publ_author_address
    'Shi-Juan Wang'
;
Department of Applied Chemistry
Nanjing College of Chemical Technology
Nanjing 210048,
People's Republic of China
;
    'Kai-Long Zhong'
;
Department of Applied Chemistry
Nanjing College of Chemical Technology
Nanjing 210048,
People's Republic of China
;
data_I
_audit_creation_method     SHELXL-97
_chemical_name_systematic
;
Bis(1,10-phenanthroline-\k^2^<i>N</i>,<i>N</i>')(sulfato-
\k^2^<i>O</i>,<i>O</i>')cobalt(II) butane-2,3-diol monosolvate
;
_chemical_name_common     ?
_chemical_formula_moiety     'C24 H16 Co N4 O4 S, C4 H10 O2'
_chemical_formula_sum     'C28 H26 Co N4 O6 S'
_chemical_formula_iupac     '[Co (S O4) (C12 H8 N2)2], C4 H10 O2'
_chemical_formula_weight     605.52
_chemical_melting_point     ?
_symmetry_cell_setting     monoclinic
_symmetry_space_group_name_H-M     'C 2/c'
_symmetry_space_group_name_Hall     '-C 2yc'
loop_
    _symmetry_equiv_pos_as_xyz
    'x, y, z'
    '-x, y, -z+1/2'
    'x+1/2, y+1/2, z'
    '-x+1/2, y+1/2, -z+1/2'
    '-x, -y, -z'
    'x, -y, z-1/2'
    '-x+1/2, -y+1/2, -z'
    'x+1/2, -y+1/2, z-1/2'
_cell_length_a     18.184(4)
_cell_length_b     13.009(3)
_cell_length_c     13.112(3)
_cell_angle_alpha     90.00
_cell_angle_beta     122.13(3)
_cell_angle_gamma     90.00
_cell_volume     2626.6(13)
_cell_formula_units_Z     4
_cell_measurement_reflns_used     4290
_cell_measurement_theta_min     3.1318
_cell_measurement_theta_max     27.4623
_cell_measurement_temperature     223.15
_exptl_crystal_description     'Prism'
_exptl_crystal_colour     'Orange'
_exptl_crystal_size_max     0.40
_exptl_crystal_size_mid     0.20
_exptl_crystal_size_min     0.10
_exptl_crystal_density_diffrn     1.531
_exptl_crystal_density_meas     ?
_exptl_crystal_density_method     'not measured'
_exptl_crystal_F_000     1252
_exptl_absorpt_coefficient_mu     0.785
_exptl_absorpt_correction_type     multi-scan
_exptl_absorpt_process_details     '(<i>REQAB</i>; Jacobson, 1998)'
_exptl_absorpt_correction_T_min     0.7626
_exptl_absorpt_correction_T_max     1.0000
_exptl_special_details
;
;
_diffrn_ambient_temperature     223.15
_diffrn_radiation_type     MoK\a
_diffrn_radiation_wavelength     0.71073
_diffrn_radiation_source     'fine-focus sealed tube'
_diffrn_radiation_monochromator     'Graphite monochromator'
_diffrn_measurement_device_type     'Rigaku Mercury CCD'
_diffrn_measurement_method     \w
_diffrn_detector_area_resol_mean     28.5714
_diffrn_reflns_number     7651
_diffrn_reflns_av_R_equivalents     0.0334
_diffrn_reflns_av_sigmaI/netI     0.0351
_diffrn_reflns_theta_min     3.18
_diffrn_reflns_theta_max     25.00
_diffrn_reflns_theta_full     25.00
_diffrn_measured_fraction_theta_max     0.996
_diffrn_measured_fraction_theta_full     0.996
_diffrn_reflns_limit_h_min     -19
_diffrn_reflns_limit_h_max     21
_diffrn_reflns_limit_k_min     -15
_diffrn_reflns_limit_k_max     13
_diffrn_reflns_limit_l_min     -15
_diffrn_reflns_limit_l_max     14
_diffrn_standards_number     0
_diffrn_standards_interval_count     .
_diffrn_standards_interval_time     .
_diffrn_standards_decay_%     ?
_refine_special_details
;
Refinement of <i>F</i>^2^ against ALL reflections. The weighted <i>R</i>-factor
<i>wR</i> and goodness of fit <i>S</i> are based on <i>F</i>^2^, conventional
<i>R</i>-factors <i>R</i> are based on <i>F</i>, with <i>F</i> set to zero for
negative <i>F</i>^2^. The threshold expression of <i>F</i>^2^ >
\s(<i>F</i>^2^) is used only for calculating <i>R</i>-factors(gt) <i>etc</i>.
and is not relevant to the choice of reflections for refinement.
<i>R</i>-factors based on <i>F</i>^2^ are statistically about twice as large
as those based on <i>F</i>, and <i>R</i>- factors based on ALL data will be
even larger.
;
_reflns_number_total     2316
_reflns_number_gt     2079
_reflns_threshold_expression     I>2\s(I)
_refine_ls_structure_factor_coef     Fsqd
_refine_ls_matrix_type     full
_refine_ls_R_factor_all     0.0546
_refine_ls_R_factor_gt     0.0462
_refine_ls_wR_factor_gt     0.1045
_refine_ls_wR_factor_ref     0.1088
_refine_ls_goodness_of_fit_ref     1.117
_refine_ls_restrained_S_all     1.167
_refine_ls_number_reflns     2316
_refine_ls_number_parameters     209
_refine_ls_number_restraints     50
_refine_ls_hydrogen_treatment     constr
_refine_ls_weighting_scheme     calc
_refine_ls_weighting_details
         'calc w=1/[\s^2^(Fo^2^)+(0.0490P)^2^+4.2601P] where P=(Fo^2^+2Fc^2^)/3'
_atom_sites_solution_hydrogens     geom
_atom_sites_solution_primary     direct
_atom_sites_solution_secondary     difmap
_refine_ls_shift/su_max     0.001
_refine_ls_shift/su_mean     0.000
_refine_diff_density_max     0.493
_refine_diff_density_min     -0.394
_refine_ls_extinction_method     none
_refine_ls_extinction_coef     ?
loop_
    _atom_type_symbol
    _atom_type_description
    _atom_type_scat_dispersion_real
    _atom_type_scat_dispersion_imag
    _atom_type_scat_source
    'C' 'C' 0.0033 0.0016
                         'International Tables Vol C Tables 4.2.6.8 and 6.1.1.4'
    'H' 'H' 0.0000 0.0000
                         'International Tables Vol C Tables 4.2.6.8 and 6.1.1.4'
    'N' 'N' 0.0061 0.0033
                         'International Tables Vol C Tables 4.2.6.8 and 6.1.1.4'
    'O' 'O' 0.0106 0.0060
                         'International Tables Vol C Tables 4.2.6.8 and 6.1.1.4'
    'S' 'S' 0.1246 0.1234
                         'International Tables Vol C Tables 4.2.6.8 and 6.1.1.4'
    'Co' 'Co' 0.3494 0.9721
                         'International Tables Vol C Tables 4.2.6.8 and 6.1.1.4'
_computing_data_collection     'CrystalClear (Rigaku, 2007)'
_computing_cell_refinement     'CrystalClear (Rigaku, 2007)'
_computing_data_reduction     'CrystalClear (Rigaku, 2007)'
_computing_structure_solution     'SHELXS97 (Sheldrick, 2008)'
_computing_structure_refinement     'SHELXL97 (Sheldrick, 2008)'
_computing_molecular_graphics     'XP in SHELXTL (Sheldrick, 2008)'
_computing_publication_material     'SHELXTL (Sheldrick, 2008)'
loop_
    _atom_site_type_symbol
    _atom_site_label
    _atom_site_fract_x
    _atom_site_fract_y
    _atom_site_fract_z
    _atom_site_U_iso_or_equiv
    _atom_site_adp_type
    _atom_site_calc_flag
    _atom_site_refinement_flags
    _atom_site_occupancy
    _atom_site_disorder_assembly
    _atom_site_disorder_group
    Co Co1 0.5000 0.67718(4) 0.2500 0.0274(2) Uani d S 1 . .
    S S1 0.5000 0.46963(8) 0.2500 0.0289(3) Uani d S 1 . .
    O O1 0.44423(14) 0.54091(16) 0.14832(19) 0.0389(6) Uani d . 1 . .
    N N2 0.40247(16) 0.78032(18) 0.1216(2) 0.0284(6) Uani d . 1 . .
    C C10 0.3905(2) 0.8150(2) 0.0182(3) 0.0356(7) Uani d . 1 . .
    H H10A 0.4292 0.7942 -0.0037 0.043 Uiso calc R 1 . .
    O O2 0.55262(15) 0.40620(18) 0.2215(2) 0.0461(6) Uani d . 1 . .
    C C11 0.34456(19) 0.8101(2) 0.1512(3) 0.0280(7) Uani d . 1 . .
    C C7 0.27533(19) 0.8780(2) 0.0798(3) 0.0324(7) Uani d . 1 . .
    C C9 0.3233(2) 0.8808(3) -0.0584(3) 0.0401(8) Uani d . 1 . .
    H H9A 0.3173 0.9027 -0.1299 0.048 Uiso calc R 1 . .
    C C8 0.2657(2) 0.9131(2) -0.0276(3) 0.0391(8) Uani d . 1 . .
    H H8A 0.2209 0.9578 -0.0775 0.047 Uiso calc R 1 . .
    C C6 0.2174(2) 0.9049(3) 0.1186(3) 0.0400(8) Uani d . 1 . .
    H H6A 0.1723 0.9506 0.0726 0.048 Uiso calc R 1 . .
    C C12 0.35381(18) 0.7670(2) 0.2586(3) 0.0288(7) Uani d . 1 . .
    C C4 0.2945(2) 0.7931(3) 0.2918(3) 0.0348(8) Uani d . 1 . .
    C C5 0.2268(2) 0.8654(3) 0.2200(3) 0.0422(9) Uani d . 1 . .
    H H5A 0.1889 0.8853 0.2436 0.051 Uiso calc R 1 . .
    N N1 0.41924(16) 0.69769(19) 0.3205(2) 0.0303(6) Uani d . 1 . .
    C C2 0.3687(2) 0.6731(3) 0.4543(3) 0.0462(9) Uani d . 1 . .
    H H2A 0.3747 0.6391 0.5207 0.055 Uiso calc R 1 . .
    C C1 0.4256(2) 0.6524(3) 0.4161(3) 0.0385(8) Uani d . 1 . .
    H H1A 0.4698 0.6050 0.4592 0.046 Uiso calc R 1 . .
    C C3 0.3041(2) 0.7438(3) 0.3930(3) 0.0458(9) Uani d . 1 . .
    H H3A 0.2665 0.7592 0.4186 0.055 Uiso calc R 1 . .
    C C13 0.5467(3) 0.1136(6) 0.2621(9) 0.042(2) Uani d PDU 0.40 . 2
    H H13 0.5819 0.0562 0.3132 0.050 Uiso calc PR 0.40 . 2
    O O3 0.5935(6) 0.2007(6) 0.2842(8) 0.066(2) Uani d PDU 0.40 A 2
    H H3 0.5605 0.2492 0.2500 0.098 Uiso calc PR 0.40 A 2
    C C14 0.4923(11) 0.0849(17) 0.1279(9) 0.107(6) Uani d PDU 0.40 B 2
    H H14A 0.4601 0.0232 0.1180 0.161 Uiso calc PR 0.40 B 2
    H H14B 0.5300 0.0737 0.0986 0.161 Uiso calc PR 0.40 B 2
    H H14C 0.4527 0.1398 0.0834 0.161 Uiso calc PR 0.40 B 2
    C C13' 0.5031(6) 0.1256(6) 0.1915(8) 0.081(3) Uani d PDU 0.60 . 1
    H H13' 0.4457 0.1395 0.1200 0.098 Uiso calc PR 0.60 . 1
    O O3' 0.5627(6) 0.2002(5) 0.2013(8) 0.108(3) Uani d PDU 0.60 C 1
    H H3' 0.5454 0.2576 0.2046 0.161 Uiso calc PR 0.60 C 1
    C C14' 0.5388(6) 0.0259(6) 0.1741(8) 0.073(2) Uani d PDU 0.60 D 1
    H H14D 0.5066 -0.0311 0.1771 0.110 Uiso calc PR 0.60 D 1
    H H14E 0.5989 0.0190 0.2368 0.110 Uiso calc PR 0.60 D 1
    H H14F 0.5336 0.0270 0.0972 0.110 Uiso calc PR 0.60 D 1
loop_
    _atom_site_aniso_label
    _atom_site_aniso_U_11
    _atom_site_aniso_U_22
    _atom_site_aniso_U_33
    _atom_site_aniso_U_12
    _atom_site_aniso_U_13
    _atom_site_aniso_U_23
    Co1 0.0229(3) 0.0270(3) 0.0300(3) 0.000 0.0127(3) 0.000
    S1 0.0217(5) 0.0260(5) 0.0365(6) 0.000 0.0137(5) 0.000
    O1 0.0324(12) 0.0314(12) 0.0327(12) -0.0003(9) 0.0036(10) -0.0013(9)
    N2 0.0268(13) 0.0261(13) 0.0323(14) -0.0019(10) 0.0156(11) 0.0016(10)
    C10 0.0346(17) 0.0382(18) 0.0388(18) -0.0013(14) 0.0228(15) 0.0036(14)
    O2 0.0431(13) 0.0377(13) 0.0724(17) 0.0066(11) 0.0407(13) -0.0007(12)
    C11 0.0243(15) 0.0262(15) 0.0305(15) -0.0025(12) 0.0125(13) -0.0010(12)
    C7 0.0262(15) 0.0294(16) 0.0320(16) 0.0001(13) 0.0090(13) -0.0022(13)
    C9 0.0383(18) 0.045(2) 0.0320(17) -0.0023(15) 0.0150(15) 0.0097(15)
    C8 0.0316(17) 0.0344(18) 0.0360(18) 0.0010(14) 0.0077(15) 0.0082(14)
    C6 0.0263(16) 0.0421(19) 0.0406(19) 0.0105(14) 0.0103(15) 0.0000(15)
    C12 0.0258(15) 0.0287(16) 0.0282(15) -0.0033(12) 0.0119(13) -0.0027(12)
    C4 0.0297(16) 0.0431(19) 0.0307(17) 0.0015(14) 0.0155(14) -0.0028(13)
    C5 0.0289(17) 0.056(2) 0.0408(19) 0.0083(16) 0.0176(15) -0.0063(16)
    N1 0.0277(13) 0.0300(14) 0.0307(13) 0.0016(11) 0.0138(11) 0.0022(11)
    C2 0.049(2) 0.055(2) 0.0374(19) -0.0005(18) 0.0252(17) 0.0071(16)
    C1 0.0388(18) 0.0420(19) 0.0346(17) 0.0031(15) 0.0195(15) 0.0077(14)
    C3 0.0413(19) 0.065(2) 0.0401(19) 0.0044(18) 0.0276(17) 0.0001(18)
    C13 0.035(5) 0.028(4) 0.060(6) 0.004(4) 0.024(4) 0.000(4)
    O3 0.069(5) 0.045(4) 0.084(5) 0.006(3) 0.042(4) 0.012(4)
    C14 0.116(10) 0.148(11) 0.090(8) -0.006(8) 0.077(8) 0.007(8)
    C13' 0.095(6) 0.065(5) 0.100(7) -0.003(5) 0.062(6) 0.015(5)
    O3' 0.148(6) 0.052(3) 0.178(7) -0.009(4) 0.123(6) -0.015(5)
    C14' 0.089(5) 0.068(5) 0.081(5) -0.011(4) 0.057(4) -0.007(4)
_geom_special_details
;
All e.s.d.'s (except the e.s.d. in the dihedral angle between two l.s. planes)
are estimated using the full covariance matrix. The cell e.s.d.'s are taken
into account individually in the estimation of e.s.d.'s in distances, angles
and torsion angles; correlations between e.s.d.'s in cell parameters are only
used when they are defined by crystal symmetry. An approximate (isotropic)
treatment of cell e.s.d.'s is used for estimating e.s.d.'s involving l.s.
planes.
;
loop_
    _geom_bond_atom_site_label_1
    _geom_bond_atom_site_label_2
    _geom_bond_site_symmetry_2
    _geom_bond_distance
    _geom_bond_publ_flag
    Co1 O1 . 2.124(2) y
    Co1 O1 2_655 2.124(2) ?
    Co1 N1 . 2.128(3) y
    Co1 N1 2_655 2.128(3) ?
    Co1 N2 2_655 2.146(2) ?
    Co1 N2 . 2.146(2) y
    S1 O2 2_655 1.455(2) ?
    S1 O2 . 1.455(2) y
    S1 O1 2_655 1.492(2) ?
    S1 O1 . 1.492(2) y
    N2 C10 . 1.332(4) ?
    N2 C11 . 1.359(4) ?
    C10 C9 . 1.389(5) ?
    C10 H10A . 0.9300 ?
    C11 C7 . 1.410(4) ?
    C11 C12 . 1.440(4) ?
    C7 C8 . 1.400(5) ?
    C7 C6 . 1.435(5) ?
    C9 C8 . 1.373(5) ?
    C9 H9A . 0.9300 ?
    C8 H8A . 0.9300 ?
    C6 C5 . 1.349(5) ?
    C6 H6A . 0.9300 ?
    C12 N1 . 1.364(4) ?
    C12 C4 . 1.402(5) ?
    C4 C3 . 1.399(5) ?
    C4 C5 . 1.434(5) ?
    C5 H5A . 0.9300 ?
    N1 C1 . 1.334(4) ?
    C2 C3 . 1.367(5) ?
    C2 C1 . 1.392(5) ?
    C2 H2A . 0.9300 ?
    C1 H1A . 0.9300 ?
    C3 H3A . 0.9300 ?
    C13 O3 . 1.353(8) ?
    C13 C14 . 1.537(4) ?
    C13 C13 2_655 1.553(5) ?
    C13 H13 . 0.9800 ?
    O3 H3 . 0.8200 ?
    C14 H14A . 0.9600 ?
    C14 H14B . 0.9600 ?
    C14 H14C . 0.9600 ?
    C13' O3' . 1.410(4) ?
    C13' C14' . 1.522(8) ?
    C13' C13' 2_655 1.596(13) ?
    C13' H13' . 0.9800 ?
    O3' H3' . 0.8200 ?
    C14' H14D . 0.9600 ?
    C14' H14E . 0.9600 ?
    C14' H14F . 0.9600 ?
loop_
    _geom_angle_atom_site_label_1
    _geom_angle_atom_site_label_2
    _geom_angle_atom_site_label_3
    _geom_angle_site_symmetry_1
    _geom_angle_site_symmetry_3
    _geom_angle
    _geom_angle_publ_flag
    O1 Co1 O1 . 2_655 66.83(12) ?
    O1 Co1 N1 . . 99.67(10) ?
    O1 Co1 N1 2_655 . 92.38(10) ?
    O1 Co1 N1 . 2_655 92.38(10) ?
    O1 Co1 N1 2_655 2_655 99.67(10) ?
    N1 Co1 N1 . 2_655 165.59(14) ?
    O1 Co1 N2 . 2_655 159.07(9) ?
    O1 Co1 N2 2_655 2_655 96.31(9) ?
    N1 Co1 N2 . 2_655 93.10(10) ?
    N1 Co1 N2 2_655 2_655 77.82(10) ?
    O1 Co1 N2 . . 96.31(9) ?
    O1 Co1 N2 2_655 . 159.07(9) ?
    N1 Co1 N2 . . 77.82(10) ?
    N1 Co1 N2 2_655 . 93.10(10) ?
    N2 Co1 N2 2_655 . 102.59(13) ?
    O1 Co1 S1 . . 33.41(6) ?
    O1 Co1 S1 2_655 . 33.41(6) ?
    N1 Co1 S1 . . 97.21(7) ?
    N1 Co1 S1 2_655 . 97.21(7) ?
    N2 Co1 S1 2_655 . 128.71(7) ?
    N2 Co1 S1 . . 128.71(7) ?
    O2 S1 O2 2_655 . 110.9(2) ?
    O2 S1 O1 2_655 2_655 110.50(14) ?
    O2 S1 O1 . 2_655 110.77(14) ?
    O2 S1 O1 2_655 . 110.77(14) ?
    O2 S1 O1 . . 110.50(14) ?
    O1 S1 O1 2_655 . 103.17(17) ?
    O2 S1 Co1 2_655 . 124.56(10) ?
    O2 S1 Co1 . . 124.56(10) ?
    O1 S1 Co1 2_655 . 51.59(9) ?
    O1 S1 Co1 . . 51.59(9) ?
    S1 O1 Co1 . . 95.00(11) ?
    C10 N2 C11 . . 117.6(3) ?
    C10 N2 Co1 . . 129.0(2) ?
    C11 N2 Co1 . . 113.38(19) ?
    N2 C10 C9 . . 123.3(3) ?
    N2 C10 H10A . . 118.4 ?
    C9 C10 H10A . . 118.4 ?
    N2 C11 C7 . . 122.9(3) ?
    N2 C11 C12 . . 117.6(3) ?
    C7 C11 C12 . . 119.5(3) ?
    C8 C7 C11 . . 117.5(3) ?
    C8 C7 C6 . . 123.7(3) ?
    C11 C7 C6 . . 118.8(3) ?
    C8 C9 C10 . . 119.4(3) ?
    C8 C9 H9A . . 120.3 ?
    C10 C9 H9A . . 120.3 ?
    C9 C8 C7 . . 119.3(3) ?
    C9 C8 H8A . . 120.3 ?
    C7 C8 H8A . . 120.3 ?
    C5 C6 C7 . . 121.7(3) ?
    C5 C6 H6A . . 119.2 ?
    C7 C6 H6A . . 119.2 ?
    N1 C12 C4 . . 123.2(3) ?
    N1 C12 C11 . . 116.8(3) ?
    C4 C12 C11 . . 120.0(3) ?
    C3 C4 C12 . . 117.0(3) ?
    C3 C4 C5 . . 123.6(3) ?
    C12 C4 C5 . . 119.4(3) ?
    C6 C5 C4 . . 120.7(3) ?
    C6 C5 H5A . . 119.7 ?
    C4 C5 H5A . . 119.7 ?
    C1 N1 C12 . . 117.6(3) ?
    C1 N1 Co1 . . 128.2(2) ?
    C12 N1 Co1 . . 114.2(2) ?
    C3 C2 C1 . . 119.3(3) ?
    C3 C2 H2A . . 120.4 ?
    C1 C2 H2A . . 120.4 ?
    N1 C1 C2 . . 122.9(3) ?
    N1 C1 H1A . . 118.6 ?
    C2 C1 H1A . . 118.6 ?
    C2 C3 C4 . . 120.0(3) ?
    C2 C3 H3A . . 120.0 ?
    C4 C3 H3A . . 120.0 ?
    O3 C13 C14 . . 113.4(11) ?
    O3 C13 C13 . 2_655 122.6(5) ?
    C14 C13 C13 . 2_655 78.3(9) ?
    O3 C13 H13 . . 112.7 ?
    C14 C13 H13 . . 112.7 ?
    C13 C13 H13 2_655 . 112.7 ?
    C13 O3 H3 . . 109.5 ?
    C13 C14 H14A . . 109.5 ?
    C13 C14 H14B . . 109.5 ?
    H14A C14 H14B . . 109.5 ?
    C13 C14 H14C . . 109.5 ?
    H14A C14 H14C . . 109.5 ?
    H14B C14 H14C . . 109.5 ?
    O3' C13' C14' . . 103.3(7) ?
    O3' C13' C13' . 2_655 110.9(8) ?
    C14' C13' C13' . 2_655 113.5(6) ?
    O3' C13' H13' . . 109.7 ?
    C14' C13' H13' . . 109.7 ?
    C13' C13' H13' 2_655 . 109.7 ?
    C13' O3' H3' . . 109.5 ?
    C13' C14' H14D . . 109.5 ?
    C13' C14' H14E . . 109.5 ?
    H14D C14' H14E . . 109.5 ?
    C13' C14' H14F . . 109.5 ?
    H14D C14' H14F . . 109.5 ?
    H14E C14' H14F . . 109.5 ?
loop_
    _geom_torsion_atom_site_label_1
    _geom_torsion_atom_site_label_2
    _geom_torsion_atom_site_label_3
    _geom_torsion_atom_site_label_4
    _geom_torsion_site_symmetry_1
    _geom_torsion_site_symmetry_2
    _geom_torsion_site_symmetry_3
    _geom_torsion_site_symmetry_4
    _geom_torsion
    _geom_torsion_publ_flag
    O1 Co1 S1 O2 . . . 2_655 -90.19(18) ?
    O1 Co1 S1 O2 2_655 . . 2_655 89.81(18) ?
    N1 Co1 S1 O2 . . . 2_655 6.45(14) ?
    N1 Co1 S1 O2 2_655 . . 2_655 -173.55(14) ?
    N2 Co1 S1 O2 2_655 . . 2_655 106.30(16) ?
    N2 Co1 S1 O2 . . . 2_655 -73.70(16) ?
    O1 Co1 S1 O2 . . . . 89.81(18) ?
    O1 Co1 S1 O2 2_655 . . . -90.19(18) ?
    N1 Co1 S1 O2 . . . . -173.55(14) ?
    N1 Co1 S1 O2 2_655 . . . 6.45(14) ?
    N2 Co1 S1 O2 2_655 . . . -73.70(16) ?
    N2 Co1 S1 O2 . . . . 106.30(16) ?
    O1 Co1 S1 O1 . . . 2_655 180.0 ?
    N1 Co1 S1 O1 . . . 2_655 -83.36(14) ?
    N1 Co1 S1 O1 2_655 . . 2_655 96.64(14) ?
    N2 Co1 S1 O1 2_655 . . 2_655 16.50(15) ?
    N2 Co1 S1 O1 . . . 2_655 -163.50(15) ?
    O1 Co1 S1 O1 2_655 . . . 180.0 ?
    N1 Co1 S1 O1 . . . . 96.64(14) ?
    N1 Co1 S1 O1 2_655 . . . -83.36(14) ?
    N2 Co1 S1 O1 2_655 . . . -163.50(15) ?
    N2 Co1 S1 O1 . . . . 16.50(15) ?
    O2 S1 O1 Co1 2_655 . . . 118.26(13) ?
    O2 S1 O1 Co1 . . . . -118.45(13) ?
    O1 S1 O1 Co1 2_655 . . . 0.0 ?
    O1 Co1 O1 S1 2_655 . . . 0.0 ?
    N1 Co1 O1 S1 . . . . -88.45(12) ?
    N1 Co1 O1 S1 2_655 . . . 99.50(12) ?
    N2 Co1 O1 S1 2_655 . . . 38.3(3) ?
    N2 Co1 O1 S1 . . . . -167.12(12) ?
    O1 Co1 N2 C10 . . . . -75.8(3) ?
    O1 Co1 N2 C10 2_655 . . . -110.8(3) ?
    N1 Co1 N2 C10 . . . . -174.3(3) ?
    N1 Co1 N2 C10 2_655 . . . 17.0(3) ?
    N2 Co1 N2 C10 2_655 . . . 95.2(3) ?
    S1 Co1 N2 C10 . . . . -84.8(3) ?
    O1 Co1 N2 C11 . . . . 102.0(2) ?
    O1 Co1 N2 C11 2_655 . . . 67.0(3) ?
    N1 Co1 N2 C11 . . . . 3.46(19) ?
    N1 Co1 N2 C11 2_655 . . . -165.2(2) ?
    N2 Co1 N2 C11 2_655 . . . -87.0(2) ?
    S1 Co1 N2 C11 . . . . 93.0(2) ?
    C11 N2 C10 C9 . . . . 1.1(5) ?
    Co1 N2 C10 C9 . . . . 178.8(2) ?
    C10 N2 C11 C7 . . . . -2.2(4) ?
    Co1 N2 C11 C7 . . . . 179.7(2) ?
    C10 N2 C11 C12 . . . . 175.8(3) ?
    Co1 N2 C11 C12 . . . . -2.3(3) ?
    N2 C11 C7 C8 . . . . 1.8(4) ?
    C12 C11 C7 C8 . . . . -176.2(3) ?
    N2 C11 C7 C6 . . . . 179.9(3) ?
    C12 C11 C7 C6 . . . . 2.0(4) ?
    N2 C10 C9 C8 . . . . 0.4(5) ?
    C10 C9 C8 C7 . . . . -0.8(5) ?
    C11 C7 C8 C9 . . . . -0.2(5) ?
    C6 C7 C8 C9 . . . . -178.2(3) ?
    C8 C7 C6 C5 . . . . 176.8(3) ?
    C11 C7 C6 C5 . . . . -1.2(5) ?
    N2 C11 C12 N1 . . . . -1.4(4) ?
    C7 C11 C12 N1 . . . . 176.7(3) ?
    N2 C11 C12 C4 . . . . -178.4(3) ?
    C7 C11 C12 C4 . . . . -0.4(4) ?
    N1 C12 C4 C3 . . . . -0.6(5) ?
    C11 C12 C4 C3 . . . . 176.3(3) ?
    N1 C12 C4 C5 . . . . -178.8(3) ?
    C11 C12 C4 C5 . . . . -2.0(4) ?
    C7 C6 C5 C4 . . . . -1.2(5) ?
    C3 C4 C5 C6 . . . . -175.3(3) ?
    C12 C4 C5 C6 . . . . 2.8(5) ?
    C4 C12 N1 C1 . . . . 0.8(4) ?
    C11 C12 N1 C1 . . . . -176.1(3) ?
    C4 C12 N1 Co1 . . . . -178.7(2) ?
    C11 C12 N1 Co1 . . . . 4.4(3) ?
    O1 Co1 N1 C1 . . . . 81.9(3) ?
    O1 Co1 N1 C1 2_655 . . . 15.0(3) ?
    N1 Co1 N1 C1 2_655 . . . -131.8(3) ?
    N2 Co1 N1 C1 2_655 . . . -81.4(3) ?
    N2 Co1 N1 C1 . . . . 176.4(3) ?
    S1 Co1 N1 C1 . . . . 48.2(3) ?
    O1 Co1 N1 C12 . . . . -98.7(2) ?
    O1 Co1 N1 C12 2_655 . . . -165.5(2) ?
    N1 Co1 N1 C12 2_655 . . . 47.65(19) ?
    N2 Co1 N1 C12 2_655 . . . 98.0(2) ?
    N2 Co1 N1 C12 . . . . -4.2(2) ?
    S1 Co1 N1 C12 . . . . -132.35(19) ?
    C12 N1 C1 C2 . . . . 0.0(5) ?
    Co1 N1 C1 C2 . . . . 179.4(3) ?
    C3 C2 C1 N1 . . . . -1.0(6) ?
    C1 C2 C3 C4 . . . . 1.3(6) ?
    C12 C4 C3 C2 . . . . -0.5(5) ?
    C5 C4 C3 C2 . . . . 177.7(3) ?
loop_
    _geom_hbond_atom_site_label_D
    _geom_hbond_atom_site_label_H
    _geom_hbond_atom_site_label_A
    _geom_hbond_site_symmetry_A
    _geom_hbond_distance_DH
    _geom_hbond_distance_HA
    _geom_hbond_distance_DA
    _geom_hbond_angle_DHA
    O3 H3 O2 . 0.82 2.07 2.779(8) 145.0
    O3' H3' O2 . 0.82 1.94 2.709(7) 155.2
