# Supplementary material for: Bis(1,10-phenanthroline-κ2 N,N′)(sulfato-κ2 O,O′)cobalt(II) butane-2,3-diol monosolvate
Source: Acta Crystallogr Sect E Struct Rep Online. 2011 Mar 15;67(Pt 4):m446. doi: 10.1107/S1600536811009147 (PMC3100011; doi:10.1107/S1600536811009147)
Supplement: Supplementary file 2 [file e-67-0m446-Isup2.hkl]

# 
# h,k,l, Fc-squared, Fo-squared, sigma(Fo-squared) and status flag 
# 
data_I
_shelx_title ' p in C2/c' 
_shelx_refln_list_code          4 
_shelx_F_calc_maximum      335.78 
_exptl_crystal_F_000      1252.00 
_reflns_d_resolution_high  0.8410 
 
loop_ 
 _symmetry_equiv_pos_as_xyz 
 'x, y, z' 
 '-x, y, -z+1/2' 
 'x+1/2, y+1/2, z' 
 '-x+1/2, y+1/2, -z+1/2' 
 '-x, -y, -z' 
 'x, -y, z-1/2' 
 '-x+1/2, -y+1/2, -z' 
 'x+1/2, -y+1/2, z-1/2' 
 
_cell_length_a    18.1843 
_cell_length_b    13.0094 
_cell_length_c    13.1116 
_cell_angle_alpha  90.000 
_cell_angle_beta  122.133 
_cell_angle_gamma  90.000 
 
_shelx_F_squared_multiplier     1.000 
 
loop_ 
 _refln_index_h 
 _refln_index_k 
 _refln_index_l 
 _refln_F_squared_calc 
 _refln_F_squared_meas 
 _refln_F_squared_sigma 
 _refln_observed_status 
   4   0   0    23544.18    21476.21    306.39 o 
   6   0   0       24.73       21.82     32.09 o 
   8   0   0      938.69      865.74     36.83 o 
  10   0   0     5295.94     5499.10    101.83 o 
  12   0   0     3398.67     3652.37    108.03 o 
  14   0   0     7996.88     8690.49    220.73 o 
  16   0   0      780.10      983.25    102.89 o 
  18   0   0     3137.41     3344.08     91.78 o 
   3   1   0    15091.79    16907.46    101.86 o 
   5   1   0     1019.89     1023.95     28.10 o 
   7   1   0        9.19       31.89     21.87 o 
   9   1   0      336.36      254.40     21.42 o 
  11   1   0      286.06      232.86     20.44 o 
  13   1   0     1694.91     1645.38     47.96 o 
  15   1   0     3456.24     3502.33     96.10 o 
  17   1   0      866.39      862.96     72.42 o 
   2   2   0     2751.38     2310.08     32.74 o 
   4   2   0    25614.47    24547.19    146.06 o 
   6   2   0       67.21       43.76     15.13 o 
   8   2   0      503.14      538.75     42.17 o 
  10   2   0     3952.55     3881.70     75.84 o 
  12   2   0      597.06      544.19     35.09 o 
  14   2   0      286.30      281.72     26.23 o 
  16   2   0      294.80      223.29     30.97 o 
  18   2   0      424.34      340.05     37.27 o 
   1   3   0      138.32      287.59     16.46 o 
   3   3   0     9646.86     9644.82     59.27 o 
   5   3   0      471.15      398.48     16.29 o 
   7   3   0      981.63      907.23     24.98 o 
   9   3   0     1583.33     1518.34     39.14 o 
  11   3   0      388.24      360.50     41.59 o 
  13   3   0     1020.12     1016.88     51.50 o 
  15   3   0     1061.21      997.95     82.61 o 
  17   3   0       62.09       82.02     25.37 o 
   0   4   0     3410.61     3506.78     33.88 o 
   2   4   0     4047.13     4107.25     36.76 o 
   4   4   0     7080.32     6981.14     47.97 o 
   6   4   0      329.53      412.77     26.06 o 
   8   4   0       43.25       67.21     13.44 o 
  10   4   0      479.90      482.27     26.65 o 
  12   4   0       56.56       85.00     21.98 o 
  14   4   0        2.53       36.33     17.00 o 
  16   4   0       41.14       30.54     21.61 o 
   1   5   0      125.77      106.50     12.89 o 
   3   5   0    11818.71    10779.71     82.19 o 
   5   5   0    10485.60     9652.69     64.57 o 
   7   5   0     6333.98     5664.52     67.18 o 
   9   5   0     2600.81     2565.58     47.79 o 
  11   5   0     3370.97     3336.32     63.15 o 
  13   5   0     2749.27     2904.65     81.92 o 
  15   5   0     1387.63     1432.13    112.00 o 
  17   5   0     1927.25     2303.60    240.56 o 
   0   6   0     1832.08     1708.40     39.06 o 
   2   6   0    15839.62    16262.27    182.60 o 
   4   6   0       58.85       55.56     16.65 o 
   6   6   0     3746.45     3600.98     44.59 o 
   8   6   0     5437.63     5413.66     79.11 o 
  10   6   0     3469.59     3377.94     58.64 o 
  12   6   0     3159.99     3239.73     54.89 o 
  14   6   0     1380.88     1347.85     57.04 o 
  16   6   0      974.76     1054.13    106.63 o 
   1   7   0     1520.26     1625.87     27.79 o 
   3   7   0     1238.65     1298.99     48.45 o 
   5   7   0      289.35      242.16     39.19 o 
   7   7   0      129.94      144.25     17.89 o 
   9   7   0     1296.79     1355.43     36.04 o 
  11   7   0       78.64       86.63     19.60 o 
  13   7   0      263.65      232.86     44.98 o 
  15   7   0        6.25       39.28     18.05 o 
   0   8   0     4347.48     4437.75    105.45 o 
   2   8   0     8287.60     8775.53     99.13 o 
   4   8   0       41.07       92.20     19.87 o 
   6   8   0      127.28      155.95     23.08 o 
   8   8   0     1305.81     1323.71     36.34 o 
  10   8   0      859.90      861.78     30.12 o 
  12   8   0     1198.64     1128.35     47.45 o 
  14   8   0      534.09      437.28     43.88 o 
   1   9   0     8942.58     9193.21    148.91 o 
   3   9   0      586.78      477.51     26.05 o 
   5   9   0     1104.54     1090.79     38.31 o 
   7   9   0      866.22      829.34     37.70 o 
   9   9   0      972.25      942.33     40.04 o 
  11   9   0      668.28      721.42     31.46 o 
  13   9   0     1028.84      875.25     79.58 o 
   0  10   0     2774.56     2728.00     90.11 o 
   2  10   0       17.31       66.57     20.38 o 
   4  10   0       14.18       44.46     13.47 o 
   6  10   0      359.10      358.52     31.45 o 
   8  10   0       20.55       60.80     21.04 o 
  10  10   0       45.77       53.83     23.77 o 
  12  10   0        0.18       34.97     17.87 o 
   1  11   0     1242.26     1264.72     51.61 o 
   3  11   0      554.29      634.90     32.61 o 
   5  11   0      462.06      509.99     36.71 o 
   7  11   0      648.61      752.92     41.10 o 
   9  11   0      559.33      624.81     38.03 o 
  11  11   0      329.20      320.46     45.57 o 
   0  12   0      421.05      500.31    115.87 o 
   2  12   0        3.02       45.09     69.76 o 
   4  12   0       75.70       82.63     19.32 o 
   6  12   0      345.67      291.73     65.11 o 
   8  12   0      579.48      501.70     58.73 o 
  10  12   0        3.11       47.33     43.68 o 
   1  13   0      363.07      261.32     54.26 o 
   3  13   0     1057.06     1016.42     84.55 o 
   5  13   0       65.66       74.89     21.06 o 
   7  13   0      412.48      444.68     99.77 o 
   9  13   0      261.27      226.11     47.70 o 
   0  14   0     2828.26     2935.74    410.14 o 
   2  14   0     1743.11     1802.99    282.22 o 
   4  14   0     1273.66     1523.53    204.29 o 
   6  14   0     2137.16     2079.88     98.51 o 
   1  15   0     1216.59     1360.81    232.27 o 
   3  15   0      570.75      510.83     74.44 o 
 -17   1   1     1822.48     1975.02    121.62 o 
 -15   1   1     1488.31     1403.39     64.93 o 
 -13   1   1     5132.63     5431.61    101.23 o 
 -11   1   1     4395.75     4228.77     91.39 o 
  -9   1   1     4759.64     4733.76     57.88 o 
  -7   1   1     2693.63     2701.64     64.14 o 
  -5   1   1     1961.82     2178.28     52.77 o 
  -3   1   1     9587.44     9252.40     64.87 o 
   1   1   1     1744.21     1686.41     19.59 o 
   3   1   1     1270.10     1114.51     33.67 o 
   5   1   1      225.25      217.13     16.37 o 
   7   1   1     6925.12     6719.07     72.43 o 
   9   1   1     1336.34     1263.10     40.47 o 
  11   1   1     2763.19     2686.54     91.98 o 
  13   1   1      743.88      706.90     50.48 o 
  15   1   1     1485.42     1472.76     64.54 o 
  17   1   1      479.72      402.30     34.57 o 
 -18   2   1      281.07      218.38     32.50 o 
 -16   2   1     2409.54     2669.32     83.46 o 
 -14   2   1       62.28      103.70     24.77 o 
 -12   2   1     3554.71     3689.90     77.66 o 
 -10   2   1     2192.62     2301.80     50.36 o 
  -8   2   1     2490.36     2507.65     56.68 o 
  -6   2   1     6607.54     6078.16     55.74 o 
  -4   2   1     1056.75      873.77     32.77 o 
  -2   2   1     4958.14     4912.87     51.95 o 
   0   2   1     2207.64     2138.33     25.39 o 
   2   2   1   112747.30    82140.05   1324.84 o 
   4   2   1       78.36       16.86     11.40 o 
   6   2   1      204.61      153.78     21.49 o 
   8   2   1       44.63       16.32     20.32 o 
  10   2   1     1296.96     1291.54     38.63 o 
  12   2   1     2232.85     2263.18     52.00 o 
  14   2   1      813.56      857.04     43.37 o 
  16   2   1      711.80      821.54     74.48 o 
 -17   3   1        4.16       42.40     19.55 o 
 -15   3   1      338.00      335.50     28.48 o 
 -13   3   1     2379.02     2451.21     69.98 o 
 -11   3   1      311.15      281.49     27.62 o 
  -9   3   1     1741.05     1706.04     40.67 o 
  -7   3   1      315.07      483.50     23.73 o 
  -5   3   1     2012.56     1411.35     31.76 o 
  -3   3   1     7926.65     6743.21     54.62 o 
  -1   3   1     1485.34     1544.61     32.03 o 
   1   3   1    93703.15    79659.77   1265.76 o 
   3   3   1    17724.21    19448.82    102.30 o 
   5   3   1    18013.93    17830.67    104.13 o 
   7   3   1     1411.41     1415.69     26.19 o 
   9   3   1      889.61      883.57     29.74 o 
  11   3   1      100.42       99.69     20.57 o 
  13   3   1       62.55      100.53     24.85 o 
  15   3   1      192.45      171.08     29.37 o 
  17   3   1        5.46       34.06     21.43 o 
 -18   4   1     1146.53     1213.57    103.10 o 
 -16   4   1     2230.83     2227.13    173.99 o 
 -14   4   1     3630.19     3667.81     77.79 o 
 -12   4   1     5825.97     5830.39    105.01 o 
 -10   4   1     8231.29     8579.35    144.58 o 
  -8   4   1     5734.79     5901.56     60.15 o 
  -6   4   1     3865.30     3807.89     41.08 o 
  -4   4   1     1131.44     1125.72     29.14 o 
  -2   4   1      950.66      932.63     23.45 o 
   0   4   1    10700.19    10252.58     67.70 o 
   2   4   1    81116.43    82994.68    820.43 o 
   4   4   1    22698.07    24759.74    138.83 o 
   6   4   1      258.87      177.60     13.13 o 
   8   4   1     2558.57     2546.55     46.54 o 
  10   4   1     3874.31     3882.96     76.43 o 
  12   4   1     3470.48     3444.10    132.62 o 
  14   4   1     1694.42     1788.78    121.79 o 
  16   4   1     1978.37     1913.75     75.44 o 
 -17   5   1      632.88      658.76     55.87 o 
 -15   5   1     1030.84      993.46     56.72 o 
 -13   5   1     2918.35     2994.12    111.33 o 
 -11   5   1     6070.36     6345.19     89.85 o 
  -9   5   1     2608.03     2608.79     50.95 o 
  -7   5   1     8342.66     8380.29     72.71 o 
  -5   5   1      158.70       91.93     11.99 o 
  -3   5   1      980.70      876.76     24.55 o 
  -1   5   1     2634.02     2335.68     26.23 o 
   1   5   1     2527.20     2126.89     39.07 o 
   3   5   1    29491.27    31151.97    170.79 o 
   5   5   1     7290.01     6811.71     58.36 o 
   7   5   1     3713.69     3650.24     46.82 o 
   9   5   1     3491.60     3550.36     45.65 o 
  11   5   1     1364.69     1433.35     61.41 o 
  13   5   1      972.50      974.49     47.33 o 
  15   5   1      754.54      633.02     72.63 o 
 -16   6   1       21.72       58.47     58.71 o 
 -14   6   1       22.27       64.63     42.06 o 
 -12   6   1      845.21      802.65     31.98 o 
 -10   6   1      753.17      702.20     30.25 o 
  -8   6   1      605.65      541.44     26.76 o 
  -6   6   1     1483.97     1363.88     34.77 o 
  -4   6   1        1.27       24.42     14.23 o 
  -2   6   1      195.58      278.90     26.96 o 
   0   6   1     1421.39     1537.26     21.51 o 
   2   6   1     1643.98     1842.91     31.11 o 
   4   6   1     2689.89     3160.76     36.89 o 
   6   6   1    11306.93    12039.60    119.27 o 
   8   6   1     1421.98     1357.60     28.83 o 
  10   6   1      185.89      210.95     20.02 o 
  12   6   1        6.35       15.12     17.00 o 
  14   6   1       33.66       47.18     20.68 o 
  16   6   1       48.66      105.35     21.78 o 
 -17   7   1      275.49      384.16    109.86 o 
 -15   7   1        4.28       45.19     20.05 o 
 -13   7   1      445.62      449.42     45.90 o 
 -11   7   1       49.40       58.11     18.71 o 
  -9   7   1        6.90       62.29     19.56 o 
  -7   7   1      227.10      244.68     24.04 o 
  -5   7   1     1020.09      831.64     35.87 o 
  -3   7   1     6777.35     6877.65     75.54 o 
  -1   7   1     3956.50     4000.97     39.15 o 
   1   7   1    13339.67    13821.52    104.49 o 
   3   7   1      211.43      160.19     15.33 o 
   5   7   1     1688.33     1611.41     34.76 o 
   7   7   1      457.15      484.29     21.02 o 
   9   7   1       29.75       53.68     17.90 o 
  11   7   1        4.82       58.33     16.99 o 
  13   7   1      236.36      228.82     38.18 o 
  15   7   1      487.57      520.87     44.53 o 
 -16   8   1      314.11      317.99     45.23 o 
 -14   8   1      267.55      239.13     26.42 o 
 -12   8   1      317.27      234.94     24.12 o 
 -10   8   1      620.77      607.32     32.43 o 
  -8   8   1      827.61      777.32     24.14 o 
  -6   8   1        5.83       43.54     23.25 o 
  -4   8   1        1.73       64.47     21.44 o 
  -2   8   1      600.80      615.34     28.25 o 
   0   8   1     4540.46     4631.85     61.43 o 
   2   8   1       52.52       87.22     16.97 o 
   4   8   1      118.16      122.72     18.43 o 
   6   8   1      271.51      253.35     21.91 o 
   8   8   1      175.35      183.94     19.55 o 
  10   8   1      125.51       99.59     17.71 o 
  12   8   1      391.15      377.37     27.36 o 
  14   8   1        2.67       21.85     14.36 o 
 -15   9   1      399.73      421.26     49.47 o 
 -13   9   1     1867.56     1605.32     88.65 o 
 -11   9   1     2995.30     2877.08     86.59 o 
  -9   9   1     3516.44     3534.01     61.29 o 
  -7   9   1     2547.10     2537.62     57.69 o 
  -5   9   1     3217.30     3196.13     59.45 o 
  -3   9   1     1077.63      951.46     43.06 o 
  -1   9   1     3445.31     3372.91     63.78 o 
   1   9   1      277.97      251.84     18.01 o 
   3   9   1     1723.23     1656.03     37.25 o 
   5   9   1     3280.53     3343.94     61.88 o 
   7   9   1     4836.44     4943.94     91.32 o 
   9   9   1     2371.41     2442.41     87.09 o 
  11   9   1     2099.96     1854.36    100.95 o 
  13   9   1      938.79      941.46    108.69 o 
 -14  10   1     2568.26     2713.19    127.50 o 
 -12  10   1     2886.87     2926.15    208.90 o 
 -10  10   1     2887.89     2931.84     80.67 o 
  -8  10   1     4435.48     4603.68     96.00 o 
  -6  10   1     3953.53     4022.86     83.07 o 
  -4  10   1     2110.29     2120.27     55.27 o 
  -2  10   1     1152.38     1069.88     39.40 o 
   0  10   1     5007.73     5009.62     99.60 o 
   2  10   1     1884.40     1993.80     48.86 o 
   4  10   1     3505.48     3715.60     65.05 o 
   6  10   1     1045.72     1096.41     42.89 o 
   8  10   1     5626.54     5660.08    123.20 o 
  10  10   1     3616.93     3712.25    160.88 o 
  12  10   1     1012.47     1021.61    104.72 o 
 -13  11   1      149.41      135.65     51.97 o 
 -11  11   1      278.65      289.13     57.69 o 
  -9  11   1      367.72      346.48     34.36 o 
  -7  11   1      865.20      791.47     55.74 o 
  -5  11   1     1048.10      944.24     66.45 o 
  -3  11   1     1043.63      968.54     44.46 o 
  -1  11   1      155.75      175.04     27.63 o 
   1  11   1     4285.41     4452.01     87.03 o 
   3  11   1     1967.76     2105.96     55.21 o 
   5  11   1      867.93      916.01     56.21 o 
   7  11   1     1483.17     1325.80     48.33 o 
   9  11   1      115.03      114.43     27.26 o 
  11  11   1      253.28      219.13     43.65 o 
 -12  12   1      149.70      207.78     49.16 o 
 -10  12   1       27.05       60.70     40.43 o 
  -8  12   1       21.29       -1.98     22.99 o 
  -6  12   1       56.59       53.03     22.91 o 
  -4  12   1       53.48       47.81     20.17 o 
  -2  12   1       59.77      114.31     46.15 o 
   0  12   1      438.54      563.18     62.67 o 
   2  12   1      537.34      590.95     51.27 o 
   4  12   1       60.92       81.51     17.55 o 
   6  12   1       97.83       95.80     19.18 o 
   8  12   1      395.96      322.15     58.40 o 
  10  12   1      141.20       88.62     35.20 o 
  -9  13   1      243.85      262.86     60.50 o 
  -7  13   1      987.40      969.26     98.55 o 
  -5  13   1      590.28      676.77     72.62 o 
  -3  13   1       48.90      131.55     44.65 o 
  -1  13   1       34.37       82.95     35.05 o 
   1  13   1       27.91      102.47     55.17 o 
   3  13   1      313.00      312.80     55.98 o 
   5  13   1       92.04       94.23     26.51 o 
   7  13   1     1052.90     1099.90    162.36 o 
   9  13   1      137.76      145.10     26.72 o 
  -8  14   1       51.87      121.68     57.40 o 
  -6  14   1       36.91      115.19     43.53 o 
  -4  14   1       10.98       13.09     42.08 o 
  -2  14   1      392.43      454.56     55.93 o 
   0  14   1      506.64      524.20     78.12 o 
   2  14   1      827.85      834.48    124.98 o 
   4  14   1      181.47      179.65     32.68 o 
   6  14   1       21.06       99.77     37.91 o 
  -5  15   1      435.48      586.31     72.72 o 
  -3  15   1      573.73      589.42     71.65 o 
  -1  15   1      814.43      650.93    129.63 o 
   1  15   1      401.73      366.59     88.87 o 
   3  15   1      212.31      253.79     45.44 o 
 -18   0   2      535.26      592.61     68.35 o 
 -16   0   2      226.43      188.29     85.28 o 
 -14   0   2    12956.21    13515.54    275.48 o 
 -12   0   2     4961.49     5062.64    123.04 o 
 -10   0   2     4009.99     3760.41     66.41 o 
  -8   0   2     3147.65     2494.80     48.08 o 
  -6   0   2      181.49       41.56     82.90 o 
  -4   0   2    69314.08    64493.23   1009.80 o 
  -2   0   2    52811.23    55429.09    643.97 o 
   4   0   2     8870.20     7328.92     77.66 o 
   6   0   2    26162.78    27190.98    299.92 o 
   8   0   2      311.38      247.45     27.98 o 
  10   0   2     1962.40     1745.48     98.25 o 
  12   0   2     2909.06     2874.33     94.70 o 
  14   0   2     4010.75     4204.64    123.55 o 
  16   0   2     2432.54     2718.24     76.53 o 
 -19   1   2      373.79      340.50     55.49 o 
 -17   1   2     3919.05     3778.41    107.85 o 
 -15   1   2       88.58       59.05     27.17 o 
 -13   1   2     3322.70     3298.66     75.74 o 
 -11   1   2      439.77      428.23     26.81 o 
  -9   1   2     5204.56     5166.25     67.64 o 
  -7   1   2     4141.48     4124.67     46.65 o 
  -5   1   2    14247.14    14816.70    118.33 o 
  -3   1   2     8998.51     8892.51    321.76 o 
  -1   1   2     2770.21     2513.58     42.61 o 
   1   1   2    23127.85    23625.03    165.61 o 
   3   1   2     2250.00     2307.95     36.60 o 
   5   1   2     5991.92     6340.60     52.36 o 
   7   1   2      491.87      654.82     25.08 o 
   9   1   2     1924.39     2006.50     49.15 o 
  11   1   2     1196.67     1199.45     35.39 o 
  13   1   2     1660.19     1575.80     45.20 o 
  15   1   2     1410.70     1239.87     89.06 o 
 -18   2   2      613.80      570.65     56.63 o 
 -16   2   2     1228.72     1136.67     61.70 o 
 -14   2   2     3847.54     3928.31     75.18 o 
 -12   2   2     2107.66     2086.33     85.81 o 
 -10   2   2      970.93      915.47     37.29 o 
  -8   2   2      241.67      244.24     20.12 o 
  -6   2   2     3474.80     3234.04     43.71 o 
  -4   2   2        7.92       68.32     59.25 o 
  -2   2   2     6619.06     6485.70     98.80 o 
   0   2   2     3071.09     3490.65     72.31 o 
   2   2   2     1013.08     1080.71     16.94 o 
   4   2   2      723.89      638.00     18.02 o 
   6   2   2     4687.37     5387.16     54.77 o 
   8   2   2       35.13       63.89     22.14 o 
  10   2   2       76.27       85.00     19.30 o 
  12   2   2       20.10       41.62     14.10 o 
  14   2   2       28.11       79.23     18.16 o 
  16   2   2        1.59       71.08     24.18 o 
 -19   3   2       21.67       68.58     33.12 o 
 -17   3   2     1459.12     1351.93     96.33 o 
 -15   3   2      702.91      669.91     40.33 o 
 -13   3   2     1169.96     1164.21     52.06 o 
 -11   3   2     3308.48     3472.81    118.87 o 
  -9   3   2     4509.77     4726.09     61.08 o 
  -7   3   2     1015.05     1042.99     34.21 o 
  -5   3   2       78.50       62.41     15.85 o 
  -3   3   2     5281.14     5366.72     81.25 o 
  -1   3   2     8068.05     8720.61    105.66 o 
   1   3   2    14985.24    16246.14     92.18 o 
   3   3   2    17515.62    19344.59    102.61 o 
   5   3   2     8031.27     8483.71     58.64 o 
   7   3   2       33.43       87.11     18.28 o 
   9   3   2     1509.42     1386.19     37.02 o 
  11   3   2      119.72      120.77     23.01 o 
  13   3   2       90.53       66.87     20.37 o 
  15   3   2       51.59       48.73     16.58 o 
 -18   4   2       27.44       94.40     25.17 o 
 -16   4   2      103.92      152.77     42.61 o 
 -14   4   2      533.19      506.48     34.14 o 
 -12   4   2      111.21      106.11     21.81 o 
 -10   4   2      126.32      103.71     20.47 o 
  -8   4   2       39.29       78.62     19.61 o 
  -6   4   2       41.09      101.22     15.86 o 
  -4   4   2        1.02       24.98     13.63 o 
  -2   4   2      615.78      502.87     25.71 o 
   0   4   2     5209.56     4681.41     49.53 o 
   2   4   2     4683.75     5098.22     58.29 o 
   4   4   2     4521.14     4574.53     36.54 o 
   6   4   2      247.66      243.00     14.96 o 
   8   4   2      303.16      268.81     24.59 o 
  10   4   2      206.74      205.09     23.03 o 
  12   4   2      313.68      266.45     26.92 o 
  14   4   2       72.57       65.16     17.69 o 
  16   4   2       80.02       68.19     19.28 o 
 -17   5   2      287.01      381.98     54.36 o 
 -15   5   2     1154.63     1300.61     66.04 o 
 -13   5   2      138.12      137.32     24.43 o 
 -11   5   2    12219.07    12461.10    171.08 o 
  -9   5   2     9111.85     9133.50    104.83 o 
  -7   5   2    18463.91    18020.45    136.65 o 
  -5   5   2    10506.73     9659.68     76.74 o 
  -3   5   2     5235.49     4824.04     69.89 o 
  -1   5   2      477.73      388.12     19.78 o 
   1   5   2     2364.26     2184.16     37.99 o 
   3   5   2    30191.83    32089.82    211.38 o 
   5   5   2     1156.70     1341.40     22.03 o 
   7   5   2     2742.03     2864.84     48.53 o 
   9   5   2     1657.01     1577.01     41.85 o 
  11   5   2     2594.45     2741.30     50.72 o 
  13   5   2     2710.30     2704.14     96.22 o 
  15   5   2      890.72      895.76     62.08 o 
 -18   6   2      369.50      487.51     64.77 o 
 -16   6   2      268.62      324.03     41.96 o 
 -14   6   2     1059.97     1048.28     45.22 o 
 -12   6   2     3929.72     4069.43     71.46 o 
 -10   6   2     7596.88     7958.51    100.06 o 
  -8   6   2     5405.03     5604.63     70.68 o 
  -6   6   2     9121.66     9449.10     85.50 o 
  -4   6   2     4991.35     5017.37     59.62 o 
  -2   6   2     1106.96     1008.27     24.65 o 
   0   6   2     2775.68     2771.58     37.42 o 
   2   6   2      623.51      565.63     15.78 o 
   4   6   2    26151.49    27731.05    258.17 o 
   6   6   2      757.37      730.39     30.82 o 
   8   6   2     2069.46     2001.83     38.02 o 
  10   6   2     2106.02     2035.57     44.81 o 
  12   6   2     2929.70     2786.03     73.11 o 
  14   6   2      807.99      830.94     88.26 o 
 -17   7   2      206.14      100.84     43.44 o 
 -15   7   2       38.03       65.22     21.10 o 
 -13   7   2      944.45      871.89     46.33 o 
 -11   7   2       47.54      103.57     23.13 o 
  -9   7   2       53.48       45.54     15.36 o 
  -7   7   2       36.90       63.51     18.41 o 
  -5   7   2      457.02      512.30     18.46 o 
  -3   7   2        0.25       17.61     13.28 o 
  -1   7   2       12.53       39.91     12.93 o 
   1   7   2      152.72      169.00     13.06 o 
   3   7   2     3463.73     3681.67     45.76 o 
   5   7   2     3012.80     3028.91     52.20 o 
   7   7   2      413.68      417.63     26.15 o 
   9   7   2      640.68      513.06     19.74 o 
  11   7   2        1.18       36.33     12.99 o 
  13   7   2       79.24       87.60     25.06 o 
 -16   8   2      206.42      211.95     62.15 o 
 -14   8   2      593.50      502.38     43.50 o 
 -12   8   2     2578.84     2554.90     75.53 o 
 -10   8   2     1077.94     1067.09     37.66 o 
  -8   8   2      562.08      535.71     23.62 o 
  -6   8   2     1571.01     1542.76     47.99 o 
  -4   8   2      764.09      783.23     32.09 o 
  -2   8   2     4257.07     4337.68     59.46 o 
   0   8   2     2372.81     2426.66     36.86 o 
   2   8   2      693.79      743.21     15.53 o 
   4   8   2     3671.26     3882.29     45.38 o 
   6   8   2      915.04      892.17     27.93 o 
   8   8   2      424.61      338.11     20.49 o 
  10   8   2     2202.32     2115.80     58.24 o 
  12   8   2      853.30      846.74     65.35 o 
  14   8   2      715.67      700.22    101.57 o 
 -15   9   2      942.29      907.25     74.37 o 
 -13   9   2      288.21      296.98     32.12 o 
 -11   9   2     1695.36     1730.26     51.35 o 
  -9   9   2      942.47      959.39     32.51 o 
  -7   9   2     1414.50     1412.31     50.42 o 
  -5   9   2     5258.56     5491.46    107.61 o 
  -3   9   2     3354.39     3270.48     62.12 o 
  -1   9   2     3497.35     3609.60     60.40 o 
   1   9   2     1109.93     1114.22     33.16 o 
   3   9   2     1356.43     1404.70     36.93 o 
   5   9   2       54.78      103.42     22.78 o 
   7   9   2     2646.93     2766.49     48.08 o 
   9   9   2     1414.11     1317.10     66.10 o 
  11   9   2      267.36      337.56     39.81 o 
  13   9   2      381.94      345.69     33.31 o 
 -14  10   2      178.26      269.55     67.97 o 
 -12  10   2       68.11       53.95     39.61 o 
 -10  10   2       12.04       21.84     14.25 o 
  -8  10   2      694.08      758.50     66.73 o 
  -6  10   2     1922.82     1984.87     56.76 o 
  -4  10   2      670.62      682.34     33.74 o 
  -2  10   2      451.80      514.07     57.35 o 
   0  10   2      410.04      414.27     34.55 o 
   2  10   2      570.76      556.47     42.81 o 
   4  10   2       88.61       86.47     18.99 o 
   6  10   2      228.04      175.85     22.53 o 
   8  10   2      973.93      924.29     51.80 o 
  10  10   2        9.02       38.66     32.60 o 
  12  10   2       75.10       67.23     24.58 o 
 -13  11   2      812.10      806.22     74.76 o 
 -11  11   2      693.61      660.29    104.04 o 
  -9  11   2       67.83       79.78     40.00 o 
  -7  11   2        4.67       14.28     22.75 o 
  -5  11   2      239.57      290.72     29.31 o 
  -3  11   2      231.70      258.71     21.53 o 
  -1  11   2     1145.09     1218.28     50.98 o 
   1  11   2     2524.81     2515.28     55.30 o 
   3  11   2     1404.39     1410.14     38.48 o 
   5  11   2      172.61      179.34     39.13 o 
   7  11   2     1472.33     1415.85     51.51 o 
   9  11   2      538.01      445.10     50.23 o 
  11  11   2       21.52       37.09     27.37 o 
 -12  12   2      400.85      365.83     52.07 o 
 -10  12   2       50.99       53.01     29.82 o 
  -8  12   2      213.73      264.75     76.16 o 
  -4  12   2        7.02       10.63     27.83 o 
  -2  12   2       28.25       36.53     15.39 o 
   0  12   2      186.30      217.38     36.30 o 
   2  12   2      869.96      832.92     59.00 o 
   4  12   2      137.14      133.16     23.53 o 
   6  12   2      963.34      842.16     52.96 o 
   8  12   2       17.18       55.50     23.15 o 
 -11  13   2      544.75      580.01     77.66 o 
  -9  13   2       73.02      123.62     47.90 o 
  -7  13   2      963.59      927.90     78.13 o 
  -5  13   2      716.08      770.41     76.65 o 
  -3  13   2      624.68      590.03     34.47 o 
  -1  13   2      809.29      837.38     76.42 o 
   1  13   2      997.53      831.95     95.96 o 
   3  13   2        7.15       46.63     15.99 o 
   5  13   2        1.09       32.33     17.30 o 
   7  13   2      186.41      149.82     58.08 o 
  -8  14   2     1106.58     1147.90     81.83 o 
  -6  14   2     1804.41     1856.00    102.49 o 
  -4  14   2     2196.19     2585.23    112.86 o 
  -2  14   2     2480.81     2597.52    227.22 o 
   0  14   2      989.83     1034.59    190.40 o 
   2  14   2     2174.49     1842.41    247.50 o 
   4  14   2     1079.71     1023.39    166.92 o 
  -5  15   2      889.27      794.39     74.76 o 
  -3  15   2     1519.32     1671.68    101.90 o 
  -1  15   2      678.86      677.72    101.96 o 
   1  15   2      447.69      529.82     77.07 o 
 -19   1   3      444.48      357.01     58.62 o 
 -17   1   3       31.51       87.10     42.15 o 
 -15   1   3     1689.59     1612.25     62.03 o 
 -13   1   3      778.43      754.60     45.79 o 
 -11   1   3     1028.51      943.15     44.18 o 
  -9   1   3     8807.66     9848.33    133.44 o 
  -7   1   3    31846.71    35285.33    306.77 o 
  -5   1   3    16284.19    15403.87    249.19 o 
  -3   1   3     5853.27     5843.92     95.81 o 
  -1   1   3     2909.21     3243.25     66.13 o 
   1   1   3      420.44      275.60     16.28 o 
   3   1   3      876.23     1027.61     21.55 o 
   5   1   3    10080.58    10878.17     70.83 o 
   7   1   3     5154.73     5417.85     62.45 o 
   9   1   3       38.60       75.11     20.32 o 
  11   1   3     1692.30     1645.61     50.23 o 
  13   1   3     1052.57     1009.04     40.42 o 
  15   1   3      561.60      550.18     33.15 o 
 -20   2   3      383.06      441.34     54.66 o 
 -18   2   3      889.31      911.14     70.54 o 
 -16   2   3      881.90      900.93     99.82 o 
 -14   2   3       38.30       80.70     29.65 o 
 -12   2   3      204.82      232.03     38.32 o 
 -10   2   3    16823.28    17618.32    190.40 o 
  -8   2   3     3516.59     2962.73     45.60 o 
  -6   2   3     7414.60     6503.45     79.61 o 
  -4   2   3      948.12      763.68     44.67 o 
  -2   2   3    10795.57    11158.05    132.66 o 
   0   2   3      809.13      797.15     20.18 o 
   2   2   3       47.49      108.16     15.20 o 
   4   2   3     2777.01     2712.23     39.46 o 
   6   2   3      101.11      137.80     15.84 o 
   8   2   3     5051.62     5316.75     63.38 o 
  10   2   3      234.72      202.65     23.72 o 
  12   2   3      749.42      733.85     55.87 o 
  14   2   3      694.86      719.31     47.97 o 
 -19   3   3      291.30      165.41     42.37 o 
 -17   3   3      297.95      294.79     60.32 o 
 -15   3   3     1150.33     1117.62     56.13 o 
 -13   3   3     5512.58     5547.66    145.99 o 
 -11   3   3     2308.65     2396.09     62.37 o 
  -9   3   3      326.45      385.32     28.04 o 
  -7   3   3       48.99      137.44     20.13 o 
  -5   3   3      682.66      994.42     49.46 o 
  -3   3   3     2863.19     2662.66     57.45 o 
  -1   3   3      947.58     1111.31     31.08 o 
   1   3   3     7857.79     8717.36     66.31 o 
   3   3   3    10734.44    11077.24     69.65 o 
   5   3   3     4135.20     4895.23     48.45 o 
   7   3   3     1948.02     2109.25     43.61 o 
   9   3   3      213.87      204.89     18.11 o 
  11   3   3       67.59       72.26     25.46 o 
  13   3   3        6.53       11.80     14.54 o 
  15   3   3      455.22      484.72     44.06 o 
 -18   4   3     2290.67     2314.75    212.89 o 
 -16   4   3     2693.45     2700.64    261.98 o 
 -14   4   3       86.35       99.66     52.61 o 
 -12   4   3    16564.79    16692.28    158.82 o 
 -10   4   3    11764.28    11905.83    162.17 o 
  -8   4   3     4128.33     3714.71     57.34 o 
  -6   4   3       81.94      166.18     27.74 o 
  -4   4   3     1445.63     1252.23     57.73 o 
  -2   4   3    15809.74    15299.87    176.56 o 
   0   4   3    18603.83    18395.23    141.05 o 
   2   4   3    37105.47    38263.31    221.22 o 
   4   4   3    14561.15    14529.19     99.98 o 
   6   4   3     7415.16     7245.40    108.90 o 
   8   4   3     3489.26     3447.90     59.58 o 
  10   4   3      705.81      691.89     24.84 o 
  12   4   3      896.12      891.35     34.39 o 
  14   4   3     1056.70     1068.23     71.98 o 
 -19   5   3      977.97     1039.32     85.47 o 
 -17   5   3     1824.64     1823.42    193.05 o 
 -15   5   3     3070.29     3202.33    116.83 o 
 -13   5   3       65.40      121.88     28.95 o 
 -11   5   3     9245.59     9602.66    121.69 o 
  -9   5   3     2450.46     2562.01     55.25 o 
  -7   5   3     1647.46     1628.20     49.77 o 
  -5   5   3      964.93      873.59     46.56 o 
  -3   5   3      834.26      711.69     48.84 o 
  -1   5   3     5239.71     5068.71     54.73 o 
   1   5   3     2166.76     2041.14     28.05 o 
   3   5   3    18232.72    19806.91    165.69 o 
   5   5   3     8150.70     8439.11     87.73 o 
   7   5   3     3089.61     3053.45     48.09 o 
   9   5   3      361.21      397.42     28.77 o 
  11   5   3     3349.12     3126.37     63.80 o 
  13   5   3       42.80      110.13     25.78 o 
 -18   6   3        4.54       99.00     61.96 o 
 -16   6   3       27.18       64.05     29.93 o 
 -14   6   3     3633.19     3752.24     84.02 o 
 -12   6   3     1268.65     1293.65     45.04 o 
 -10   6   3      239.40      215.88     19.90 o 
  -8   6   3      318.67      306.83     36.63 o 
  -6   6   3     1589.07     1495.21     51.60 o 
  -4   6   3     2138.17     2006.06     43.26 o 
  -2   6   3       13.42       66.85     21.98 o 
   0   6   3      392.39      280.99     30.63 o 
   2   6   3     1677.38     1694.04     25.60 o 
   4   6   3     1672.93     1776.22     30.87 o 
   6   6   3      531.36      585.55     22.66 o 
   8   6   3      207.71      209.81     24.31 o 
  10   6   3       11.17       43.39     15.45 o 
  12   6   3      350.45      261.40     27.53 o 
  14   6   3        7.99       39.90     38.93 o 
 -17   7   3      241.88      235.32     64.58 o 
 -15   7   3        9.74       32.03     25.93 o 
 -13   7   3       55.90       95.19     28.81 o 
 -11   7   3       53.99       73.23     20.85 o 
  -9   7   3     2995.57     3072.71     50.89 o 
  -7   7   3     1179.75     1080.85     52.13 o 
  -5   7   3     2224.27     2110.73     67.46 o 
  -3   7   3     3700.79     3941.53     57.88 o 
  -1   7   3     1096.08     1106.73     36.85 o 
   1   7   3       41.12       38.76     15.06 o 
   3   7   3     3047.92     3089.62     51.54 o 
   5   7   3     2071.73     2136.77     37.86 o 
   7   7   3      831.68      658.25     26.79 o 
   9   7   3        7.73       12.35     12.15 o 
  11   7   3      993.97      900.50     45.29 o 
  13   7   3       98.18       81.89     24.62 o 
 -16   8   3      115.36       97.31     22.98 o 
 -14   8   3       91.27      120.51     32.82 o 
 -12   8   3       36.00       56.00     17.89 o 
 -10   8   3     1723.22     1580.93     64.51 o 
  -8   8   3       49.15       69.34     21.73 o 
  -6   8   3      200.61      180.93     18.85 o 
  -4   8   3     2115.38     2093.24     50.50 o 
  -2   8   3       59.45       61.22     14.72 o 
   0   8   3      238.49      193.60     20.83 o 
   2   8   3      778.19      667.08     23.09 o 
   4   8   3      420.24      347.61     21.86 o 
   6   8   3     1930.31     1985.35     39.07 o 
   8   8   3       11.33       29.65     15.84 o 
  10   8   3        0.78       26.68     17.06 o 
  12   8   3       72.55       49.78     15.73 o 
 -15   9   3     1061.25     1307.69    188.10 o 
 -13   9   3     1747.70     1789.21     75.97 o 
 -11   9   3      700.52      730.90     41.09 o 
  -9   9   3     7655.63     8443.60     70.85 o 
  -7   9   3     1094.23     1044.14     31.72 o 
  -5   9   3     2689.83     2671.67     43.46 o 
  -3   9   3     1100.38     1070.92     27.33 o 
  -1   9   3     1029.57     1119.18     26.72 o 
   1   9   3     3105.41     3233.42     57.93 o 
   3   9   3     2901.66     2868.11     50.69 o 
   5   9   3     9927.44    10219.71    109.15 o 
   7   9   3      177.83       75.61     15.00 o 
   9   9   3     1916.14     1882.42     55.27 o 
  11   9   3      539.14      523.70     62.87 o 
 -14  10   3     1703.22     1806.74    235.81 o 
 -12  10   3     3554.87     3646.45    199.35 o 
 -10  10   3     3678.96     3711.22    170.42 o 
  -8  10   3     1018.90     1067.25     49.10 o 
  -6  10   3     5193.92     5579.29    113.67 o 
  -4  10   3     4701.03     4597.92     81.23 o 
  -2  10   3     2952.99     2938.05     52.90 o 
   0  10   3     3585.27     3657.38     63.61 o 
   2  10   3     1660.76     1762.59     56.50 o 
   4  10   3     1462.90     1529.85     51.86 o 
   6  10   3     6225.32     5869.85    129.21 o 
   8  10   3     2527.53     2560.00    120.08 o 
  10  10   3      487.01      483.46     41.09 o 
 -13  11   3      773.49      806.22     75.53 o 
 -11  11   3       93.22      137.35     41.27 o 
  -9  11   3      240.17      179.15     49.84 o 
  -7  11   3      528.88      462.46     38.93 o 
  -5  11   3      213.26      186.80     25.04 o 
  -3  11   3     1803.59     1839.00     42.67 o 
  -1  11   3     1196.58     1156.23     29.99 o 
   1  11   3     1024.33     1077.63     39.91 o 
   3  11   3     1218.90     1177.76     67.90 o 
   5  11   3      373.74      360.25     35.26 o 
   7  11   3     1007.74      919.83     43.04 o 
   9  11   3     1268.85     1337.50    106.51 o 
 -12  12   3      324.35      419.35     84.55 o 
 -10  12   3      178.57      183.78     34.65 o 
  -8  12   3       43.62       97.54     78.44 o 
  -6  12   3       47.77       64.05     26.55 o 
  -4  12   3       67.95       66.84     21.42 o 
  -2  12   3       27.15       27.27      7.65 o 
   0  12   3      704.51      763.77     40.45 o 
   2  12   3        2.61       27.05     13.88 o 
   4  12   3        4.06        4.80     16.78 o 
   6  12   3       29.82       44.94     16.54 o 
   8  12   3      258.97      175.71     30.06 o 
 -11  13   3       78.34      171.13     65.54 o 
  -9  13   3      901.69      782.17     71.94 o 
  -7  13   3      365.19      334.64     55.56 o 
  -5  13   3      231.18      197.55     32.58 o 
  -3  13   3      297.60      312.85     59.78 o 
  -1  13   3      221.38      222.88     41.79 o 
   1  13   3      142.35      165.41     28.01 o 
   3  13   3      130.14      131.03     26.73 o 
   5  13   3      190.04      204.50     39.38 o 
   7  13   3       16.14        6.08     18.28 o 
  -8  14   3        1.29       70.10     47.80 o 
  -6  14   3       15.53       28.89     48.96 o 
  -4  14   3        0.68       73.20     49.74 o 
  -2  14   3       10.47       98.32     63.12 o 
   0  14   3      590.60      455.55     87.48 o 
   2  14   3      187.07      133.03     35.46 o 
   4  14   3        0.96       14.45     12.45 o 
  -3  15   3      254.89      259.37     46.15 o 
  -1  15   3      630.53      447.57    122.17 o 
 -20   0   4     1312.96     1417.06    104.23 o 
 -18   0   4     4215.73     4387.03    213.99 o 
 -16   0   4     5072.46     5166.98    201.77 o 
 -14   0   4     3321.96     3410.17    119.93 o 
 -12   0   4     5301.14     4849.39    145.34 o 
 -10   0   4      337.02       67.24     31.70 o 
  -8   0   4    50790.35    52262.27    295.53 o 
  -6   0   4     1880.38     1214.96     52.85 o 
  -4   0   4     1988.20     1673.51     56.63 o 
  -2   0   4    17374.88    17464.93    198.48 o 
   0   0   4    12759.71    11502.96    121.49 o 
   2   0   4     7512.08     6709.25     67.71 o 
   4   0   4    12443.35    11686.30    128.56 o 
   6   0   4    12564.03    12767.95    219.22 o 
   8   0   4     4620.73     4301.63     83.11 o 
  10   0   4     3767.06     3739.20     81.58 o 
  12   0   4     1507.40     1543.11     53.43 o 
  14   0   4     1481.74     1552.70     57.38 o 
 -19   1   4      761.66      670.05     84.19 o 
 -17   1   4     1269.68     1292.85     76.87 o 
 -15   1   4     1719.50     1755.87     58.67 o 
 -13   1   4      648.82      533.15     37.45 o 
 -11   1   4     6339.78     6826.39    105.49 o 
  -9   1   4     4280.32     4613.40     71.78 o 
  -7   1   4    16159.96    15685.63    266.44 o 
  -5   1   4    13272.96    13348.31    167.82 o 
  -3   1   4    17917.19    17201.34    200.11 o 
  -1   1   4     3985.47     3552.41     36.20 o 
   1   1   4     4593.78     4544.94     41.38 o 
   3   1   4     2055.67     2021.94     32.45 o 
   5   1   4     2463.44     2486.34     33.90 o 
   7   1   4     5480.38     5817.75     58.65 o 
   9   1   4     1594.71     1633.14     38.91 o 
  11   1   4     1036.01     1067.38     31.14 o 
  13   1   4     1627.86     1545.90     89.78 o 
 -20   2   4       23.31       61.71     40.89 o 
 -18   2   4      102.96       66.09     43.78 o 
 -16   2   4       14.61       48.96     26.49 o 
 -14   2   4      464.07      482.92     42.91 o 
 -12   2   4      178.20      303.51     31.43 o 
 -10   2   4       16.60       80.83     26.42 o 
  -8   2   4     3487.72     3712.22    109.87 o 
  -6   2   4       79.48      117.15     34.57 o 
  -4   2   4      376.26      363.04     38.93 o 
  -2   2   4      295.66      235.52     20.96 o 
   0   2   4     1495.84     1376.62     47.20 o 
   2   2   4     2160.58     2029.81     38.28 o 
   4   2   4      700.19      555.38     27.87 o 
   6   2   4      909.07      867.48     15.86 o 
   8   2   4       89.60      122.43     15.49 o 
  10   2   4      258.11      262.82     19.90 o 
  12   2   4      283.82      179.62     21.77 o 
  14   2   4      152.37      183.71     38.77 o 
 -19   3   4      312.21      436.49     83.24 o 
 -17   3   4     1129.28     1158.65     81.03 o 
 -15   3   4       99.38      113.83     39.33 o 
 -13   3   4      202.07      187.36     28.84 o 
 -11   3   4     1232.46     1441.38     62.70 o 
  -9   3   4      671.52      746.23     39.85 o 
  -7   3   4      263.01      322.33     68.99 o 
  -5   3   4     2372.45     2548.32     67.63 o 
  -3   3   4      253.81      206.86     37.87 o 
  -1   3   4     2279.22     2443.36     34.79 o 
   1   3   4     1847.54     2004.57     31.02 o 
   3   3   4     2090.67     2326.13     38.05 o 
   5   3   4     2304.74     2311.81     51.75 o 
   7   3   4     2272.33     2466.06     38.15 o 
   9   3   4      112.85      133.09     15.56 o 
  11   3   4      252.86      205.68     24.62 o 
  13   3   4      958.22      890.41     62.66 o 
 -20   4   4        2.28       66.08     37.52 o 
 -18   4   4       27.97       78.67     58.34 o 
 -16   4   4      384.95      285.02     35.24 o 
 -14   4   4     1169.55     1094.34     44.89 o 
 -12   4   4        0.35       43.55     26.64 o 
 -10   4   4     1615.33     1558.55     60.60 o 
  -8   4   4      239.62      280.63     32.45 o 
  -6   4   4     3669.03     4359.14     87.35 o 
  -4   4   4      168.26      135.43     33.58 o 
  -2   4   4     1772.44     2102.87     39.54 o 
   0   4   4     1901.06     2119.73     34.97 o 
   2   4   4       42.16       42.90     11.17 o 
   4   4   4       28.76       46.15     20.64 o 
   6   4   4      135.97      120.19     15.01 o 
   8   4   4      737.93      719.31     23.67 o 
  10   4   4      153.08      159.03     18.10 o 
  12   4   4      217.00      228.78     36.01 o 
  14   4   4      412.49      455.28    112.28 o 
 -19   5   4      650.08      663.71     60.37 o 
 -17   5   4      474.88      634.70    113.35 o 
 -15   5   4      256.68      135.94     37.89 o 
 -13   5   4     1413.47     1523.18     54.83 o 
 -11   5   4     4331.70     4619.42     76.93 o 
  -9   5   4     8759.67     9001.55    127.43 o 
  -7   5   4    15789.06    16390.82    179.18 o 
  -5   5   4    10560.18    10360.11    172.98 o 
  -3   5   4     3024.65     3037.33     58.66 o 
  -1   5   4     5281.30     5598.52     61.19 o 
   1   5   4       80.06       93.40     21.15 o 
   3   5   4     2230.12     2426.17     33.98 o 
   5   5   4     2601.89     2712.77     34.30 o 
   7   5   4     1341.85     1502.26     38.51 o 
   9   5   4     1556.97     1644.48     38.50 o 
  11   5   4      522.08      498.75     25.97 o 
  13   5   4     1577.76     1509.80    105.49 o 
 -18   6   4      907.67     1240.50    118.29 o 
 -16   6   4     1462.38     1571.11     73.46 o 
 -14   6   4      642.63      585.35     41.79 o 
 -12   6   4      334.76      377.43     35.06 o 
 -10   6   4    13359.86    13741.12    162.34 o 
  -8   6   4    11359.43    11716.30    167.13 o 
  -6   6   4     1833.74     1617.84     48.35 o 
  -4   6   4     7988.12     7182.84    123.97 o 
  -2   6   4     4077.57     3733.00     52.72 o 
   0   6   4     5003.99     4718.19     60.82 o 
   2   6   4     1069.02      989.28     23.75 o 
   4   6   4     1728.53     1819.03     45.72 o 
   6   6   4     3076.47     3042.33     73.84 o 
   8   6   4      912.36      973.14     29.52 o 
  10   6   4     5392.60     5122.77    180.06 o 
  12   6   4      657.34      691.66     54.52 o 
 -17   7   4      163.45      119.39     85.71 o 
 -15   7   4      246.98      257.29     44.98 o 
 -13   7   4      501.09      477.98     32.13 o 
 -11   7   4     1933.35     1928.70     78.33 o 
  -9   7   4      934.81      944.26     41.99 o 
  -7   7   4      742.06      708.12     51.21 o 
  -5   7   4     4388.36     4793.74     79.11 o 
  -3   7   4      231.13      184.65     21.65 o 
  -1   7   4       62.29       62.51     23.38 o 
   1   7   4        0.19       39.51     14.25 o 
   3   7   4     1532.21     1594.31     30.52 o 
   5   7   4      295.63      253.05     21.28 o 
   7   7   4       78.77       45.53     13.88 o 
   9   7   4      388.21      284.32     50.09 o 
  11   7   4        0.65       31.54     17.60 o 
 -16   8   4      439.51      344.61     68.79 o 
 -14   8   4      796.55      780.17     45.32 o 
 -12   8   4       41.95       89.94     26.83 o 
 -10   8   4    11714.56    12327.17    195.99 o 
  -8   8   4     2445.53     2444.08     57.05 o 
  -6   8   4      136.67      101.03     21.12 o 
  -4   8   4      890.02      801.62     30.00 o 
  -2   8   4      656.64      555.04     29.87 o 
   0   8   4     1856.62     1907.04     46.74 o 
   2   8   4     1109.82     1152.04     32.35 o 
   4   8   4     2050.60     2042.60     54.73 o 
   6   8   4      396.00      323.40     21.55 o 
   8   8   4      562.38      560.47     25.15 o 
  10   8   4      628.14      560.79     25.98 o 
  12   8   4      954.88      913.19     70.34 o 
 -17   9   4      205.24      239.68     64.38 o 
 -15   9   4      425.62      386.42     69.37 o 
 -13   9   4     1373.50     1324.53    102.29 o 
 -11   9   4       62.52       73.64     22.58 o 
  -9   9   4     1116.23     1027.60     53.23 o 
  -7   9   4     4113.24     4068.89     76.03 o 
  -5   9   4     4649.87     4651.22     79.48 o 
  -3   9   4     2624.77     2675.11     52.52 o 
  -1   9   4     1002.89      987.02     38.12 o 
   1   9   4      256.56      265.45     19.63 o 
   3   9   4       70.59      116.02     19.59 o 
   5   9   4     2515.27     2389.74     54.68 o 
   7   9   4     1499.86     1505.94     40.31 o 
   9   9   4      453.31      468.37     28.28 o 
  11   9   4      469.32      479.04     61.01 o 
 -16  10   4       75.67      104.52     60.60 o 
 -14  10   4        0.47       65.93     47.99 o 
 -12  10   4       42.53       28.43     19.52 o 
 -10  10   4      117.65      142.73     21.77 o 
  -8  10   4      251.96      220.87     16.07 o 
  -6  10   4     2027.84     2059.44     43.11 o 
  -4  10   4      840.06      878.11     30.54 o 
  -2  10   4       13.14       73.76     17.69 o 
   0  10   4      359.41      300.61     16.65 o 
   2  10   4     1411.58     1342.04     37.15 o 
   4  10   4     1039.83      965.36     35.43 o 
   6  10   4        0.06       42.59     13.02 o 
   8  10   4      761.30      623.54     50.19 o 
  10  10   4      205.44      156.10     55.27 o 
 -13  11   4      448.68      418.19     88.72 o 
 -11  11   4      502.89      483.62     43.68 o 
  -9  11   4      621.66      577.56     60.60 o 
  -7  11   4     1025.28     1062.32     71.70 o 
  -5  11   4       44.59       41.66     26.83 o 
  -3  11   4      416.82      463.16     30.94 o 
  -1  11   4      550.49      536.19     17.28 o 
   1  11   4     1933.57     1996.13     62.43 o 
   3  11   4     1170.25     1177.24     43.74 o 
   5  11   4     1242.74     1052.20     51.10 o 
   7  11   4     1344.30     1065.72    113.59 o 
   9  11   4      419.54      278.95     70.68 o 
 -12  12   4        1.50       38.20     48.38 o 
 -10  12   4       96.97      109.48     31.99 o 
  -8  12   4      173.48      116.70     63.17 o 
  -6  12   4       50.33      139.09     34.43 o 
  -4  12   4       38.90       27.07     18.40 o 
  -2  12   4      835.16      865.07     27.58 o 
   0  12   4      686.66      714.04     37.70 o 
   2  12   4      210.46      196.40     24.98 o 
   4  12   4      100.19      110.23     21.46 o 
   6  12   4       98.70       26.52     21.83 o 
 -11  13   4      324.98      371.74     70.30 o 
  -9  13   4      741.64      830.07     79.02 o 
  -7  13   4     1167.17     1175.73    168.81 o 
  -5  13   4     2488.22     2863.22    278.76 o 
  -3  13   4       41.86       75.43     42.66 o 
  -1  13   4       49.29       71.15     23.97 o 
   1  13   4      192.91      171.48     24.39 o 
   3  13   4      280.19      258.19     37.17 o 
   5  13   4      326.01      384.21     37.15 o 
  -8  14   4     1818.16     2114.49    108.59 o 
  -6  14   4     1002.06     1093.61     87.46 o 
  -4  14   4      184.21      186.16     63.22 o 
  -2  14   4     2874.75     3209.75    125.08 o 
   0  14   4     1141.16     1206.36     85.66 o 
   2  14   4     1337.63     1173.40    108.06 o 
 -19   1   5      775.20      820.30     75.93 o 
 -17   1   5      847.46      860.03     72.64 o 
 -15   1   5      661.84      656.29     38.50 o 
 -13   1   5      350.73      360.95     44.10 o 
 -11   1   5       11.89       39.71     21.49 o 
  -9   1   5    15129.68    16418.94    282.25 o 
  -7   1   5    23578.80    26977.71    386.32 o 
  -5   1   5    11651.38    12333.44    124.44 o 
  -3   1   5     3758.54     3510.44     43.40 o 
  -1   1   5      327.83      280.52     13.13 o 
   1   1   5     1935.62     2026.01     34.93 o 
   3   1   5     2184.13     2217.29     51.14 o 
   5   1   5     1186.30     1196.50     25.99 o 
   7   1   5     2256.82     2412.37     42.13 o 
   9   1   5     1221.89     1389.19     37.30 o 
  11   1   5      194.32      221.13     17.93 o 
  13   1   5      197.81      160.13     37.43 o 
 -20   2   5       54.22      107.03     44.96 o 
 -18   2   5       18.51       75.97     52.00 o 
 -16   2   5       84.25      132.07     39.06 o 
 -14   2   5      200.42      193.91     26.56 o 
 -12   2   5     1165.19     1146.31     50.54 o 
 -10   2   5      791.40      591.68     42.28 o 
  -8   2   5     2560.84     2150.65     60.95 o 
  -6   2   5    15649.42    16441.99    158.07 o 
  -4   2   5        6.95       21.97     26.50 o 
  -2   2   5      528.68      527.89     24.11 o 
   0   2   5     2315.61     2037.41     34.10 o 
   2   2   5       47.89       81.38     16.96 o 
   4   2   5      134.47       69.06     21.41 o 
   6   2   5      659.22      577.95     29.20 o 
   8   2   5     1104.34      960.06     61.62 o 
  10   2   5      433.92      356.02     31.97 o 
  12   2   5      922.06      850.63     60.80 o 
 -19   3   5      597.61      525.61     58.28 o 
 -17   3   5     1823.05     1943.01     95.32 o 
 -15   3   5      481.62      468.20     46.17 o 
 -13   3   5       16.10       32.99     21.84 o 
 -11   3   5        0.67       24.98     23.17 o 
  -9   3   5     1091.38     1234.37     52.88 o 
  -7   3   5     3056.14     3255.50    119.65 o 
  -5   3   5      138.30       73.02     27.49 o 
  -3   3   5     1226.34     1471.61     52.96 o 
  -1   3   5     2798.05     2943.05     39.39 o 
   1   3   5     3304.62     3391.50     49.69 o 
   3   3   5     3670.36     3773.33     64.36 o 
   5   3   5     2307.91     2454.35     78.58 o 
   7   3   5       86.88      123.14     23.64 o 
   9   3   5       30.76       50.24     28.13 o 
  11   3   5      190.32      148.35     38.30 o 
  13   3   5      209.66      225.21     54.30 o 
 -20   4   5     1861.29     1952.23     84.58 o 
 -18   4   5     1395.40     1484.89    158.00 o 
 -16   4   5     4189.22     4273.34    121.11 o 
 -14   4   5     5491.65     5201.30     98.55 o 
 -12   4   5     4611.63     4348.96     74.25 o 
 -10   4   5     3815.91     3319.14     79.15 o 
  -8   4   5      651.55      410.75     48.37 o 
  -6   4   5    15605.11    16978.50    294.22 o 
  -4   4   5       29.57      150.16     47.26 o 
  -2   4   5    19083.55    19717.21    242.63 o 
   0   4   5    15419.30    15387.56    139.12 o 
   2   4   5    14183.88    14218.50    187.37 o 
   4   4   5     6168.50     6187.48    108.20 o 
   6   4   5     2214.33     2127.20     66.41 o 
   8   4   5     2695.26     2712.57     69.69 o 
  10   4   5      159.86      160.57     30.78 o 
  12   4   5     1253.41     1334.59     83.87 o 
 -19   5   5     1159.77     1107.77    123.24 o 
 -17   5   5     1584.13     1656.02    135.60 o 
 -15   5   5     4414.85     4561.97    143.13 o 
 -13   5   5     1720.20     1815.65     55.82 o 
 -11   5   5     2022.73     2172.56     62.46 o 
  -9   5   5     2955.96     3072.67     74.76 o 
  -7   5   5       10.24       70.32     38.84 o 
  -5   5   5     1222.61     1005.91     54.33 o 
  -3   5   5    15654.94    15927.20    170.48 o 
  -1   5   5     9672.49     9775.27     98.97 o 
   1   5   5     7210.47     7404.13     92.90 o 
   3   5   5     2543.30     2567.29     66.03 o 
   5   5   5      645.55      587.88     31.19 o 
   7   5   5     1012.77     1021.41     50.17 o 
   9   5   5     1525.22     1469.27     63.45 o 
  11   5   5      819.22      878.46     75.32 o 
 -18   6   5      388.88      341.20     74.66 o 
 -16   6   5       30.14       62.23     47.66 o 
 -14   6   5      123.26       72.63     30.64 o 
 -12   6   5     1237.36     1370.19     66.24 o 
 -10   6   5      337.55      325.17     32.37 o 
  -8   6   5     1350.79     1431.05     67.96 o 
  -6   6   5      985.25      867.52     77.06 o 
  -4   6   5     1361.26     1510.57     43.51 o 
  -2   6   5     2462.93     2840.69     53.72 o 
   0   6   5     1000.76     1178.44     33.75 o 
   2   6   5      163.98      183.23     17.91 o 
   4   6   5      218.84      155.66     17.06 o 
   6   6   5       47.35       15.55     27.47 o 
   8   6   5      429.26      343.20     43.63 o 
  10   6   5       13.97        4.37     20.02 o 
  12   6   5      187.51      177.49     49.97 o 
 -17   7   5      171.12      117.31     32.04 o 
 -15   7   5      244.26      197.98     66.42 o 
 -13   7   5      181.14      119.72     31.03 o 
 -11   7   5     1041.17      860.85     43.49 o 
  -9   7   5     1762.66     1699.04     73.82 o 
  -7   7   5       90.91       84.59     21.26 o 
  -5   7   5      172.08      149.29     38.22 o 
  -3   7   5      779.71      897.57     35.66 o 
  -1   7   5      393.14      451.45     26.36 o 
   1   7   5      328.07      338.48     22.46 o 
   3   7   5      331.93      397.40     24.27 o 
   5   7   5      605.53      641.76     25.46 o 
   7   7   5      623.49      676.40     48.93 o 
   9   7   5      333.21      336.59     53.68 o 
  11   7   5      182.16      194.78     36.43 o 
 -18   8   5       11.17       33.35     47.41 o 
 -16   8   5      173.33      113.83     30.61 o 
 -14   8   5      999.82      974.99     53.77 o 
 -12   8   5      435.94      472.33     87.22 o 
 -10   8   5      111.56      130.68     21.93 o 
  -8   8   5      101.58       96.73     33.88 o 
  -6   8   5      442.29      459.38     32.16 o 
  -4   8   5      604.28      683.04     35.18 o 
  -2   8   5       99.87       96.08     20.87 o 
   0   8   5      199.29      204.04     20.73 o 
   2   8   5      199.61      194.85     22.22 o 
   4   8   5      186.80      144.51     25.57 o 
   6   8   5       63.62       61.13     15.04 o 
   8   8   5       62.49      168.49     78.44 o 
  10   8   5       12.55       50.74     39.22 o 
 -17   9   5      751.16      802.73    100.93 o 
 -15   9   5      196.29      128.36     25.97 o 
 -13   9   5      133.60      111.57     27.22 o 
 -11   9   5      887.28      890.11     37.58 o 
  -9   9   5     6718.48     6814.02    116.77 o 
  -7   9   5     1738.50     1703.75     54.58 o 
  -5   9   5     3018.24     3099.30     72.12 o 
  -3   9   5     3168.87     3429.89     86.45 o 
  -1   9   5      510.78      489.17     61.84 o 
   1   9   5     2031.17     2071.00     69.81 o 
   3   9   5     1852.28     1990.55     52.19 o 
   5   9   5     2201.61     2308.70     61.30 o 
   7   9   5      667.24      715.82     79.87 o 
   9   9   5      146.59      159.61     37.47 o 
 -16  10   5     1398.72     1254.85     91.63 o 
 -14  10   5     2187.50     2252.76    291.95 o 
 -12  10   5     1417.44     1684.20     71.67 o 
 -10  10   5       45.03       50.87     17.04 o 
  -8  10   5     9545.20    10471.27    261.43 o 
  -6  10   5     3279.81     3286.61     65.48 o 
  -4  10   5     6227.06     6342.09    147.74 o 
  -2  10   5      329.97      359.56     31.39 o 
   0  10   5     6080.44     6523.36    134.66 o 
   2  10   5     3543.29     3739.90     85.52 o 
   4  10   5     1584.14     1635.38     65.06 o 
   6  10   5     2095.78     1877.76    130.05 o 
   8  10   5      541.79      491.91     35.45 o 
 -15  11   5      879.20      823.57     78.25 o 
 -13  11   5      567.85      669.99    118.39 o 
 -11  11   5     1146.47     1099.51     67.36 o 
  -9  11   5      412.40      421.66     35.43 o 
  -7  11   5      476.26      401.41     30.01 o 
  -5  11   5      315.24      268.61     30.38 o 
  -3  11   5      214.33      158.32     23.11 o 
  -1  11   5     5458.49     5589.87    106.40 o 
   1  11   5      487.54      476.58     37.90 o 
   3  11   5      280.53      259.44     24.88 o 
   5  11   5        4.41       43.65     16.29 o 
   7  11   5      592.49      353.42     57.98 o 
 -12  12   5       15.69       45.57     48.67 o 
 -10  12   5       66.05       56.64     34.81 o 
  -8  12   5     1176.77     1111.66     88.09 o 
  -6  12   5     1157.20     1112.37     68.66 o 
  -4  12   5        4.35       19.11     16.89 o 
  -2  12   5     1039.21     1034.11     52.34 o 
   0  12   5      303.12      277.18     19.21 o 
   2  12   5       97.28       83.27     22.29 o 
   4  12   5       57.37       56.21     26.38 o 
   6  12   5      401.53      333.06     52.26 o 
 -11  13   5      438.94      326.08     60.89 o 
  -9  13   5      167.75      219.13     82.32 o 
  -7  13   5      283.69      133.71     56.72 o 
  -5  13   5      101.06      102.76     28.22 o 
  -3  13   5      315.03      324.60     43.44 o 
  -1  13   5     1234.31     1227.15    116.74 o 
   1  13   5      104.92       52.13     17.23 o 
   3  13   5        2.64       37.42     24.21 o 
  -8  14   5       46.17      215.25     67.29 o 
  -6  14   5     1286.46     1319.14     94.05 o 
  -4  14   5      974.76      978.90     83.97 o 
  -2  14   5       19.80       91.82     60.31 o 
   0  14   5        1.09       34.22     16.06 o 
 -20   0   6     1680.84     1715.21    107.53 o 
 -18   0   6     2195.69     2160.07    141.37 o 
 -16   0   6     4862.67     5113.07    216.41 o 
 -14   0   6     6537.94     6670.09    185.21 o 
 -12   0   6    12736.54    12541.72    308.33 o 
 -10   0   6    10011.64     9224.15    220.29 o 
  -8   0   6     3119.02     2568.84     74.02 o 
  -6   0   6     4771.61     4273.27     92.50 o 
  -4   0   6     6100.43     6781.98     97.03 o 
  -2   0   6     4641.09     5667.70     77.94 o 
   0   0   6    13689.81    13918.20    143.26 o 
   2   0   6    11978.12    12017.61    176.64 o 
   4   0   6    10859.02    10711.15    170.02 o 
   6   0   6     7669.87     7494.13    193.78 o 
   8   0   6     3091.68     2836.45     60.88 o 
  10   0   6     1975.50     1912.03    105.94 o 
  12   0   6      216.53      172.01     60.79 o 
 -21   1   6      422.31      409.02     58.88 o 
 -19   1   6      866.26      806.48     76.41 o 
 -17   1   6     1307.82     1355.29     82.27 o 
 -15   1   6     3695.92     3494.16     92.52 o 
 -13   1   6     5813.80     5490.75     92.11 o 
 -11   1   6     4321.91     4540.45     98.48 o 
  -9   1   6     3831.58     4046.40     98.66 o 
  -7   1   6     4021.25     4649.94     73.66 o 
  -5   1   6     1818.28     1717.84     49.38 o 
  -3   1   6        6.67       44.05     15.84 o 
  -1   1   6     5940.42     6078.23     75.08 o 
   1   1   6     2112.49     2108.67     30.64 o 
   3   1   6     7703.24     8075.90    171.12 o 
   5   1   6     3472.08     3589.16     97.31 o 
   7   1   6     2266.93     2487.73     51.04 o 
   9   1   6     1902.44     1959.85     39.54 o 
  11   1   6      511.47      529.43     35.19 o 
 -20   2   6       83.06      233.27     71.75 o 
 -18   2   6       78.46      109.48     46.96 o 
 -16   2   6       92.37       41.07     29.73 o 
 -14   2   6      147.07      159.97     32.52 o 
 -12   2   6       18.96       61.84     29.47 o 
 -10   2   6      192.15      280.72     34.87 o 
  -8   2   6      735.15      915.48     45.06 o 
  -6   2   6     2829.29     3091.72     56.93 o 
  -4   2   6     2268.83     2238.72     46.98 o 
  -2   2   6      356.16      536.16     32.25 o 
   0   2   6      994.53      930.63     16.75 o 
   2   2   6      799.34      761.81     32.27 o 
   4   2   6       18.14       29.10     23.33 o 
   6   2   6       46.92      111.66     31.13 o 
   8   2   6      128.36      113.76     28.69 o 
  10   2   6       22.99       52.88     18.70 o 
  12   2   6       28.48       34.83     19.50 o 
 -19   3   6      348.15      455.98     70.06 o 
 -17   3   6      512.67      469.34     59.51 o 
 -15   3   6     1108.37     1006.35     54.51 o 
 -13   3   6      637.80      610.86     40.16 o 
 -11   3   6      112.67      142.88     33.35 o 
  -9   3   6       14.94       63.82     29.01 o 
  -7   3   6     7163.56     7867.72    106.67 o 
  -5   3   6      471.36      367.81     47.50 o 
  -3   3   6      874.33      750.26     32.90 o 
  -1   3   6     4003.43     4305.44     53.82 o 
   1   3   6     1950.85     1935.57     43.69 o 
   3   3   6     1408.58     1490.52     70.74 o 
   5   3   6      245.99      245.02     31.78 o 
   7   3   6        5.32       13.54     21.84 o 
   9   3   6      305.58      317.94     39.47 o 
  11   3   6      130.23      116.48     96.18 o 
 -20   4   6      155.95      178.74     65.40 o 
 -18   4   6       54.71        6.65     42.91 o 
 -16   4   6       56.83       96.37     34.39 o 
 -14   4   6        0.71       91.45     27.77 o 
 -12   4   6       87.03      123.06     22.01 o 
 -10   4   6      915.45     1041.80     96.62 o 
  -8   4   6     4983.42     5868.96    135.26 o 
  -6   4   6     5289.04     5918.44    127.65 o 
  -4   4   6     1943.58     2335.48     69.30 o 
  -2   4   6      213.85      264.14     20.55 o 
   0   4   6     1385.68     1400.84     26.27 o 
   2   4   6        4.24       50.87     23.63 o 
   4   4   6       34.87       64.97     24.80 o 
   6   4   6      353.09      260.22     42.01 o 
   8   4   6      204.71      187.15     31.99 o 
  10   4   6       53.39       83.66     26.26 o 
 -19   5   6      421.61      672.59     68.03 o 
 -17   5   6      576.42      607.86     95.55 o 
 -15   5   6      415.48      418.01     41.32 o 
 -13   5   6      111.02      177.21     34.02 o 
 -11   5   6     1446.21     1594.42     72.05 o 
  -9   5   6     2762.67     2524.88     98.22 o 
  -7   5   6    13627.59    14511.43    277.68 o 
  -5   5   6     9386.75     9362.32    151.03 o 
  -3   5   6     2974.58     2854.76     62.04 o 
  -1   5   6     1997.62     1953.13     46.08 o 
   1   5   6     2387.11     2427.70     57.03 o 
   3   5   6      568.97      578.93     34.89 o 
   5   5   6     2474.46     2670.76     75.74 o 
   7   5   6     1190.35     1230.82     54.71 o 
   9   5   6     1063.16      887.99     45.76 o 
  11   5   6      424.19      364.07     47.46 o 
 -18   6   6      770.85      952.44    102.39 o 
 -16   6   6      402.54      408.14     61.13 o 
 -14   6   6     2454.21     2314.45     77.04 o 
 -12   6   6     4217.74     4206.75    170.43 o 
 -10   6   6     3213.82     3453.12    102.28 o 
  -8   6   6     4961.69     4471.94    140.54 o 
  -6   6   6     1572.65     1662.72     79.72 o 
  -4   6   6    13176.79    14395.74    221.07 o 
  -2   6   6     3315.39     3364.83     72.37 o 
   0   6   6      582.23      563.19     23.63 o 
   2   6   6     2760.08     2643.00     69.45 o 
   4   6   6     1479.78     1405.76     65.72 o 
   6   6   6      902.07      853.58     47.04 o 
   8   6   6     1082.43     1120.02     74.54 o 
  10   6   6     1057.13      918.37     54.83 o 
 -19   7   6        0.64       47.07     42.05 o 
 -17   7   6       16.81       33.35     33.69 o 
 -15   7   6        1.26      101.13     46.14 o 
 -13   7   6      640.51      745.47     46.81 o 
 -11   7   6        7.37      102.46     31.60 o 
  -9   7   6       16.72       45.52     22.38 o 
  -7   7   6      709.09      816.88     55.53 o 
  -5   7   6      444.10      585.41     48.93 o 
  -3   7   6     2231.02     2174.81     51.15 o 
  -1   7   6      133.13      152.65     24.55 o 
   1   7   6     2848.43     2975.91     59.07 o 
   3   7   6       51.33       64.72     15.02 o 
   5   7   6       68.27       94.62     18.66 o 
   7   7   6       99.96      113.10     32.81 o 
   9   7   6        0.74       17.73     29.95 o 
 -18   8   6      362.70      401.90     67.68 o 
 -16   8   6      203.38      115.62     43.92 o 
 -14   8   6     1170.80     1175.78    138.75 o 
 -12   8   6     1465.96     1532.67     60.21 o 
 -10   8   6     2568.08     2796.05    108.78 o 
  -8   8   6     2007.11     2206.71    139.67 o 
  -6   8   6     1299.76     1271.73     70.14 o 
  -4   8   6     2167.95     2158.79     57.53 o 
  -2   8   6     1575.60     1671.23     50.64 o 
   0   8   6      888.99      816.11     37.81 o 
   2   8   6     3000.62     3126.76     59.17 o 
   4   8   6     1316.74     1360.97     53.91 o 
   6   8   6     1418.18     1386.70    145.15 o 
   8   8   6      653.93      701.22     49.60 o 
 -17   9   6      266.80      314.83     73.79 o 
 -15   9   6      158.49      151.64     31.96 o 
 -13   9   6     1687.86     1637.93     68.06 o 
 -11   9   6      211.55      203.90     31.06 o 
  -9   9   6     2769.41     2535.70     74.48 o 
  -7   9   6     2313.72     2178.60     83.07 o 
  -5   9   6     1608.89     1570.60     46.21 o 
  -3   9   6       10.28       61.48     26.02 o 
  -1   9   6      208.20      187.07     30.05 o 
   1   9   6     4769.58     4821.96     81.13 o 
   3   9   6      355.89      363.06     33.70 o 
   5   9   6      340.49      407.03     29.24 o 
   7   9   6      414.34      447.30     44.62 o 
 -16  10   6        2.36       92.11     72.14 o 
 -14  10   6       95.07      108.98     70.88 o 
 -12  10   6      512.57      530.50     89.59 o 
 -10  10   6       22.45       37.67     14.62 o 
  -8  10   6       85.60       68.49     42.81 o 
  -6  10   6       96.52       86.16     17.54 o 
  -4  10   6      288.19      218.50     24.83 o 
  -2  10   6       34.55       68.94     25.94 o 
   0  10   6      485.67      516.56     31.68 o 
   2  10   6      178.12      170.41     25.20 o 
   4  10   6       84.24      106.18     25.11 o 
   6  10   6       20.49       42.20     39.46 o 
 -15  11   6      271.61      298.44     72.91 o 
 -13  11   6      148.99      179.86     85.23 o 
 -11  11   6      122.70      125.39     26.95 o 
  -9  11   6      414.68      373.14     29.87 o 
  -7  11   6      973.55      950.52     38.36 o 
  -5  11   6     1172.10     1107.91     42.81 o 
  -3  11   6      634.29      615.58     74.55 o 
  -1  11   6     1464.12     1351.04     74.82 o 
   1  11   6     1000.28      934.59     36.12 o 
   3  11   6      847.41      872.46     42.76 o 
   5  11   6       29.90       80.23     26.97 o 
 -12  12   6      253.03      241.53     77.66 o 
 -10  12   6       16.19       28.91     14.52 o 
  -8  12   6      314.53      195.38     26.35 o 
  -6  12   6      368.57      403.94     27.11 o 
  -4  12   6       49.81       28.85     11.46 o 
  -2  12   6     1752.94     1750.32     78.11 o 
   0  12   6      269.58      268.04     28.44 o 
   2  12   6      265.42      202.76     67.53 o 
   4  12   6        4.63       57.40     31.22 o 
 -11  13   6      212.93      270.52     67.19 o 
  -9  13   6      398.54      289.62     69.62 o 
  -7  13   6     4469.62     4852.15    159.01 o 
  -5  13   6       35.98       31.05     16.86 o 
  -3  13   6        2.69       12.55     34.66 o 
  -1  13   6       11.81       16.43     19.88 o 
   1  13   6      222.10      305.70     74.22 o 
  -6  14   6     1320.84     1361.70    101.03 o 
  -2  14   6      711.50      887.66     87.07 o 
 -21   1   7      253.15      293.82     55.74 o 
 -19   1   7     1598.21     1563.91    158.89 o 
 -17   1   7      500.19      494.45     90.46 o 
 -15   1   7       78.07       59.04     27.78 o 
 -13   1   7     1050.52     1108.97     73.43 o 
 -11   1   7     2256.81     2355.94     77.30 o 
  -9   1   7     3932.67     4211.70     79.09 o 
  -7   1   7     6916.25     6775.98    132.06 o 
  -5   1   7    11585.25    12028.33    137.61 o 
  -3   1   7      171.52      333.04     18.51 o 
  -1   1   7       69.32       29.14      9.90 o 
   1   1   7     4291.27     4540.55    115.60 o 
   3   1   7     3641.06     3736.96     91.56 o 
   5   1   7     1006.32     1062.85     51.53 o 
   7   1   7      553.68      714.50     65.65 o 
   9   1   7      213.41      193.15     25.64 o 
  11   1   7      400.11      322.79     85.32 o 
 -20   2   7      754.93      667.15    110.44 o 
 -18   2   7       71.99      169.33     57.74 o 
 -16   2   7       81.38       85.80     36.20 o 
 -14   2   7       89.77      156.28     49.80 o 
 -12   2   7      852.00      850.35     55.17 o 
 -10   2   7     3584.76     3429.57     85.19 o 
  -8   2   7     1001.44      914.84     59.81 o 
  -6   2   7     2406.27     2304.69     55.13 o 
  -4   2   7      322.68      260.05     25.98 o 
  -2   2   7     4604.89     4918.95     86.57 o 
   0   2   7      537.75      628.69     18.30 o 
   2   2   7     2045.85     2169.56     46.75 o 
   4   2   7      202.26      202.43     33.27 o 
   6   2   7     1524.06     1462.82     50.33 o 
   8   2   7      143.80       74.39     22.31 o 
  10   2   7       70.57      145.81     52.92 o 
 -21   3   7      402.65      253.27     45.80 o 
 -19   3   7     1165.03     1154.89    108.09 o 
 -17   3   7      364.88      285.71     80.62 o 
 -15   3   7      632.91      577.54     52.48 o 
 -13   3   7        8.35       44.72     27.69 o 
 -11   3   7       19.19       78.94     59.05 o 
  -9   3   7      447.11      278.97     37.03 o 
  -7   3   7      507.21      441.68     39.45 o 
  -5   3   7     2359.04     2232.87     54.64 o 
  -3   3   7      254.94      222.51     24.00 o 
  -1   3   7        3.83       59.05     25.41 o 
   1   3   7     5289.56     5300.79    104.89 o 
   3   3   7       78.65       55.69     22.22 o 
   5   3   7       87.14      121.02     27.94 o 
   7   3   7      202.91      201.25     33.79 o 
   9   3   7       78.08       84.44     25.00 o 
 -20   4   7     2291.40     2476.28     93.02 o 
 -18   4   7     1304.57     1450.62    122.43 o 
 -16   4   7     2094.73     1945.68     95.69 o 
 -14   4   7     3046.76     2974.11    155.50 o 
 -12   4   7     3379.51     3073.29     86.09 o 
 -10   4   7     5079.61     5224.15    128.93 o 
  -8   4   7     2212.85     2304.99     66.62 o 
  -6   4   7     5104.18     5544.74    103.92 o 
  -4   4   7     8062.62     8796.32    160.81 o 
  -2   4   7     6393.47     6710.83     86.60 o 
   0   4   7     4839.35     5018.47    101.53 o 
   2   4   7      135.78      161.77     24.37 o 
   4   4   7     6576.91     6701.88    114.53 o 
   6   4   7     1634.19     1631.56     72.99 o 
   8   4   7     1480.50     1455.34     99.62 o 
  10   4   7      650.58      625.40     62.68 o 
 -19   5   7     1038.87     1095.55     75.73 o 
 -17   5   7      951.84      983.66     76.33 o 
 -15   5   7     1815.35     1878.93     78.52 o 
 -13   5   7     2660.66     2729.35     96.96 o 
 -11   5   7     3685.44     3864.86    180.08 o 
  -9   5   7     2100.57     2131.78     97.54 o 
  -7   5   7     2604.93     2449.36    163.52 o 
  -5   5   7     7642.28     7744.85    209.47 o 
  -3   5   7     4794.39     4796.29     96.66 o 
  -1   5   7     3768.62     3825.01     50.16 o 
   1   5   7       93.87       76.35     26.22 o 
   3   5   7     5789.07     6009.33    111.18 o 
   5   5   7      571.77      575.20     39.18 o 
   7   5   7      402.35      408.07     35.14 o 
   9   5   7      315.17      341.76     60.88 o 
 -18   6   7        0.42       52.09     47.73 o 
 -16   6   7      133.01      142.09     42.32 o 
 -14   6   7      291.33      305.14     59.63 o 
 -12   6   7       87.75      112.55     28.35 o 
 -10   6   7      103.81      168.84     62.03 o 
  -8   6   7      256.21      276.73     43.50 o 
  -6   6   7      117.80      258.94     51.09 o 
  -4   6   7      253.98      202.48     30.91 o 
  -2   6   7       89.55      111.24     32.02 o 
   0   6   7      237.08      186.21     15.06 o 
   2   6   7     3207.33     3231.34     69.95 o 
   4   6   7     1986.92     1880.69     48.54 o 
   6   6   7      352.37      353.34     46.83 o 
   8   6   7      153.44      107.69     24.22 o 
 -19   7   7       77.21      109.15     55.61 o 
 -17   7   7      580.89      564.67     61.13 o 
 -15   7   7      447.27      542.21    128.52 o 
 -13   7   7      288.15      237.68     37.15 o 
 -11   7   7      293.60      257.89     43.73 o 
  -9   7   7       34.23       13.42    113.69 o 
  -7   7   7       16.76       76.61     31.01 o 
  -5   7   7      316.66      302.35     39.59 o 
  -3   7   7     1004.99      929.88     35.46 o 
  -1   7   7     1433.31     1574.73     47.86 o 
   1   7   7      653.85      616.52     24.48 o 
   3   7   7     3547.94     3586.64     71.31 o 
   5   7   7      949.48      922.73     44.76 o 
   7   7   7      248.42      218.22     45.52 o 
 -18   8   7       61.71       27.15     50.52 o 
 -16   8   7      174.73      150.96     41.01 o 
 -14   8   7      361.09      280.71     61.53 o 
 -12   8   7      775.67      650.76     62.56 o 
 -10   8   7      257.38      206.43     40.43 o 
  -8   8   7        4.98       87.48     33.50 o 
  -6   8   7     1574.08     1560.46     72.05 o 
  -4   8   7     1737.17     1680.20     51.76 o 
  -2   8   7     1664.52     1553.11     45.50 o 
   0   8   7      931.51      881.89     30.06 o 
   2   8   7      432.61      378.90     31.83 o 
   4   8   7      279.44      227.78     46.49 o 
   6   8   7       73.69       63.16     35.20 o 
   8   8   7        2.58       62.05     54.69 o 
 -17   9   7     2754.86     2955.13    129.63 o 
 -15   9   7        2.31       -2.07     19.62 o 
 -13   9   7      211.42      176.80     73.83 o 
 -11   9   7       80.86       80.55     26.99 o 
  -9   9   7     1453.63     1229.74    126.75 o 
  -7   9   7     4088.43     3906.37    117.86 o 
  -5   9   7     4094.77     4229.39     96.79 o 
  -3   9   7     7108.27     7325.43    145.12 o 
  -1   9   7      313.20      332.76     23.58 o 
   1   9   7     1275.62     1206.85     40.79 o 
   3   9   7      425.16      417.40     23.90 o 
   5   9   7      457.61      522.66     47.68 o 
   7   9   7      332.82      280.08     43.69 o 
 -16  10   7      133.18      138.75     73.40 o 
 -14  10   7      893.98      965.81    150.09 o 
 -12  10   7     2165.66     2405.61    184.18 o 
 -10  10   7     1958.53     2115.06    185.10 o 
  -8  10   7     3509.45     3628.71    108.50 o 
  -6  10   7     3948.72     3886.51    104.91 o 
  -4  10   7     1043.07     1046.41     46.42 o 
  -2  10   7     3507.04     3814.99    103.26 o 
   0  10   7     3312.13     3598.26     82.71 o 
   2  10   7     1694.48     1766.74    114.53 o 
   4  10   7      818.17      859.06     80.97 o 
   6  10   7      810.32      842.25     49.75 o 
 -15  11   7      822.98      779.85     95.89 o 
 -13  11   7      553.13      572.84     73.40 o 
 -11  11   7     1075.93      946.96    144.71 o 
  -9  11   7      112.44       76.94     18.68 o 
  -7  11   7      118.83      100.52     18.88 o 
  -5  11   7      244.86      228.60     32.43 o 
  -3  11   7      615.95      536.87     59.10 o 
  -1  11   7      660.62      645.54     32.33 o 
   1  11   7      881.26      932.82     76.29 o 
   3  11   7      114.88      121.86     33.23 o 
 -12  12   7       45.35      140.49     56.82 o 
 -10  12   7        7.70       26.52     18.13 o 
  -8  12   7      978.41      945.36     75.32 o 
  -6  12   7      123.63      119.13     20.04 o 
  -4  12   7        5.53       50.38     19.60 o 
  -2  12   7      198.23      159.28     22.84 o 
   0  12   7       18.00       79.22     31.92 o 
   2  12   7        3.57       44.54     31.05 o 
  -9  13   7        4.76       36.84     53.91 o 
  -7  13   7      237.89      245.79     67.77 o 
  -5  13   7      754.49      774.66     62.35 o 
  -3  13   7      644.88      580.66     45.13 o 
  -1  13   7        2.53       19.56     36.80 o 
 -20   0   8     2203.10     2217.17    294.27 o 
 -18   0   8     5936.77     6136.28    694.13 o 
 -16   0   8     1446.60     1719.48    128.96 o 
 -14   0   8     7557.23     8326.11    334.51 o 
 -12   0   8     6251.75     6990.30    222.23 o 
 -10   0   8    11211.69    10706.85    698.59 o 
  -8   0   8     8242.47     7683.72    163.20 o 
  -6   0   8     1078.87     1048.12     52.70 o 
  -4   0   8     3575.62     3717.05     89.06 o 
  -2   0   8      764.67      738.53     33.68 o 
   0   0   8     6462.61     7357.96    131.34 o 
   2   0   8     9444.44    10160.95    254.29 o 
   4   0   8     2491.28     2503.98    137.97 o 
   6   0   8     3890.69     3975.34    195.08 o 
   8   0   8     2934.35     3082.93    158.24 o 
 -21   1   8      722.69      492.67     54.75 o 
 -19   1   8      500.78      516.63     77.59 o 
 -17   1   8     3188.19     3121.71    393.32 o 
 -15   1   8     2487.25     2343.81     87.90 o 
 -13   1   8     3965.68     3971.82    164.74 o 
 -11   1   8     3199.08     3238.34     96.10 o 
  -9   1   8     1735.20     1983.14     66.90 o 
  -7   1   8      235.90      246.49     30.84 o 
  -5   1   8      187.82      161.20     25.58 o 
  -3   1   8     1687.03     1667.65     37.00 o 
  -1   1   8      219.34      105.60     13.91 o 
   1   1   8     4841.78     4715.24    122.71 o 
   3   1   8     1047.20      946.78     58.49 o 
   5   1   8     8202.37     8459.17    240.29 o 
   7   1   8      369.71      356.41     57.04 o 
   9   1   8      558.44      525.56     66.04 o 
 -20   2   8      287.38      211.11     85.47 o 
 -18   2   8       91.66       87.50     56.72 o 
 -16   2   8      479.60      377.13    144.57 o 
 -14   2   8      599.79      432.60     40.22 o 
 -12   2   8        4.64       76.85     47.60 o 
 -10   2   8       17.83       22.78     39.68 o 
  -8   2   8     1114.35     1143.27     49.67 o 
  -6   2   8      511.69      552.64     38.11 o 
  -4   2   8     1458.76     1494.02     49.36 o 
  -2   2   8       76.58       55.88     21.01 o 
   0   2   8      185.94      223.47     31.01 o 
   2   2   8       59.81       67.98     17.22 o 
   4   2   8     1999.70     1968.98     82.77 o 
   6   2   8      194.92      203.85     37.56 o 
   8   2   8      100.35      114.38     50.70 o 
 -21   3   8      602.89      545.63     74.84 o 
 -19   3   8       49.07       49.33     52.89 o 
 -17   3   8      796.39      687.53     66.22 o 
 -15   3   8      177.08      167.48     26.65 o 
 -13   3   8      122.00      131.41     54.09 o 
 -11   3   8      706.44      725.97     62.60 o 
  -9   3   8     2490.22     2388.02     77.38 o 
  -7   3   8     2160.09     1994.82    105.10 o 
  -5   3   8     3793.04     3754.68     77.93 o 
  -3   3   8     2940.46     3250.86    103.59 o 
  -1   3   8        7.95       20.92     14.55 o 
   1   3   8      222.67      260.03     25.30 o 
   3   3   8       17.97       46.68     18.92 o 
   5   3   8     4153.48     4325.09    177.20 o 
   7   3   8       33.30       70.87     24.40 o 
   9   3   8      116.96      149.70     38.77 o 
 -20   4   8      117.08      172.44     57.14 o 
 -18   4   8        2.09       74.42     46.84 o 
 -16   4   8        1.73        5.06     24.40 o 
 -14   4   8      141.59      221.73     64.70 o 
 -12   4   8      386.63      520.79     55.88 o 
 -10   4   8       29.91       93.98     42.81 o 
  -8   4   8       19.21       68.38     39.58 o 
  -6   4   8      155.80      123.55     35.98 o 
  -4   4   8      180.82      236.20     28.92 o 
  -2   4   8       61.64       35.35     20.79 o 
   0   4   8     1185.70     1327.43     46.60 o 
   2   4   8       23.31       70.85     25.50 o 
   4   4   8      790.74      843.03     59.70 o 
   6   4   8      253.16      203.29     47.89 o 
   8   4   8       46.13      102.29     45.54 o 
 -19   5   8     1152.69     1324.77     80.02 o 
 -17   5   8      375.00      647.14     71.90 o 
 -15   5   8     2627.93     2794.91    118.85 o 
 -13   5   8       27.51       45.29     22.92 o 
 -11   5   8      311.62      339.52     49.10 o 
  -9   5   8     1550.87     1456.10     68.47 o 
  -7   5   8     3125.06     2967.71     73.34 o 
  -5   5   8     6888.84     6791.90    109.85 o 
  -3   5   8     5183.79     5176.84     79.73 o 
  -1   5   8     4337.53     4112.71     69.25 o 
   1   5   8     1210.99     1370.81     54.51 o 
   3   5   8     4358.10     4451.21    104.85 o 
   5   5   8     1375.81     1438.97     60.32 o 
   7   5   8     1303.26     1457.58    150.08 o 
 -18   6   8     1160.63     1320.10    139.65 o 
 -16   6   8     2004.91     1970.19    114.73 o 
 -14   6   8      105.24      129.73     66.61 o 
 -12   6   8     2261.09     2253.09    144.66 o 
 -10   6   8     2253.84     2415.80    101.67 o 
  -8   6   8     5010.71     5362.87    159.64 o 
  -6   6   8     3947.54     4391.92    134.59 o 
  -4   6   8     3141.69     3428.35     75.01 o 
  -2   6   8     2147.80     2226.08     59.02 o 
   0   6   8       73.25       64.80     19.45 o 
   2   6   8     1748.40     1866.94     57.84 o 
   4   6   8     1304.90     1300.52     72.84 o 
   6   6   8     1153.31     1083.24    102.84 o 
   8   6   8      358.69      382.21     50.93 o 
 -19   7   8        0.04       57.20     42.75 o 
 -17   7   8        3.07       99.95     46.77 o 
 -15   7   8     1186.33     1030.03     85.63 o 
 -13   7   8      657.59      764.33     92.60 o 
 -11   7   8      703.52      674.21     86.83 o 
  -9   7   8      526.73      616.40     58.73 o 
  -7   7   8      323.09      322.11     41.87 o 
  -5   7   8        7.06      101.51     28.67 o 
  -3   7   8        1.57       61.68     25.24 o 
  -1   7   8       74.10       86.34     15.31 o 
   1   7   8     1264.00     1362.75     46.08 o 
   3   7   8       14.56       54.68     22.14 o 
   5   7   8       49.29       76.09     32.23 o 
   7   7   8       58.85       94.99     34.54 o 
 -18   8   8     2436.60     2408.86    131.77 o 
 -16   8   8      995.00      859.07    232.61 o 
 -14   8   8      115.35      110.06     41.55 o 
 -12   8   8     1212.45     1589.07    122.07 o 
 -10   8   8     1154.78     1092.86    155.75 o 
  -8   8   8      989.38     1026.86    157.32 o 
  -6   8   8     1229.29     1173.78     66.62 o 
  -4   8   8     1665.90     1622.23     48.00 o 
  -2   8   8      312.23      327.14     25.48 o 
   0   8   8      725.81      801.49     34.11 o 
   2   8   8      546.50      690.42     54.25 o 
   4   8   8      767.45      858.31     88.45 o 
   6   8   8      516.92      432.54     55.88 o 
 -17   9   8        5.11       65.74     57.79 o 
 -15   9   8       40.35       36.48     48.04 o 
 -13   9   8      877.73      870.02    208.95 o 
 -11   9   8     1487.94     1416.50    326.75 o 
  -9   9   8      993.65      831.68    155.83 o 
  -7   9   8      823.93      826.63     45.15 o 
  -5   9   8       22.81       81.74     27.19 o 
  -3   9   8     1122.96     1142.78     46.73 o 
  -1   9   8     1597.15     1652.01     47.89 o 
   1   9   8      293.01      317.92     27.75 o 
   3   9   8     1374.63     1368.27    112.29 o 
   5   9   8       53.96      111.84     36.32 o 
 -16  10   8        8.63       53.33     52.75 o 
 -14  10   8        0.82       85.42     53.04 o 
 -12  10   8       79.19       70.49     55.65 o 
 -10  10   8       30.92       36.90     32.58 o 
  -8  10   8        7.26       14.92     15.48 o 
  -6  10   8       20.03       38.92     24.20 o 
  -4  10   8       59.29       40.42     29.20 o 
  -2  10   8       23.07       48.08     23.44 o 
   0  10   8       36.15       33.63     16.46 o 
   2  10   8       51.85       71.52     25.16 o 
   4  10   8      106.46      117.93     26.13 o 
 -13  11   8      354.19      275.66     80.77 o 
 -11  11   8      227.74      284.67     78.63 o 
  -9  11   8      234.65      150.19     31.86 o 
  -7  11   8      188.33      185.87     31.81 o 
  -5  11   8      106.47      104.91     27.72 o 
  -3  11   8      744.48      766.18     51.89 o 
  -1  11   8      527.56      498.02     37.88 o 
   1  11   8        8.76       46.90     21.29 o 
 -12  12   8       11.13      130.51     53.81 o 
 -10  12   8      353.56      290.35     42.64 o 
  -8  12   8       22.51       48.86     25.43 o 
  -6  12   8      197.48      261.31     41.79 o 
  -4  12   8      179.35      133.99     25.85 o 
  -2  12   8       62.64       75.11     21.63 o 
   0  12   8      317.77      215.06     47.36 o 
  -9  13   8       61.11       95.99     46.93 o 
  -7  13   8      140.52      127.80     28.65 o 
  -5  13   8      277.15      302.83     44.07 o 
  -3  13   8      130.16      187.39     74.03 o 
 -21   1   9      246.58      231.01     58.37 o 
 -19   1   9     2874.12     2535.00    186.60 o 
 -17   1   9      220.10      223.55     66.77 o 
 -15   1   9      326.60      417.46     69.22 o 
 -13   1   9      446.47      391.97     43.37 o 
 -11   1   9     1004.59      926.02     78.52 o 
  -9   1   9      916.54      866.73     53.38 o 
  -7   1   9     2525.06     2391.41     73.24 o 
  -5   1   9     1630.40     1499.96     77.47 o 
  -3   1   9     3196.83     3203.87     60.10 o 
  -1   1   9     1864.21     1644.59     42.89 o 
   1   1   9     1820.77     1690.91     46.02 o 
   3   1   9        8.95       25.76     38.61 o 
   5   1   9       63.91       69.58     17.11 o 
   7   1   9     4963.02     5033.20    119.50 o 
 -20   2   9       94.74      148.77     62.98 o 
 -18   2   9      572.35      493.07     67.77 o 
 -16   2   9      260.76      193.18     45.93 o 
 -14   2   9      420.91      440.77     48.04 o 
 -12   2   9      975.30      835.76     59.34 o 
 -10   2   9      488.42      479.80     46.44 o 
  -8   2   9     1771.86     1879.63     71.75 o 
  -6   2   9     4216.97     4301.80    104.95 o 
  -4   2   9     2215.72     2332.58     71.07 o 
  -2   2   9     1465.47     1505.15     41.54 o 
   0   2   9      482.23      546.85     53.70 o 
   2   2   9      453.19      334.12     29.13 o 
   4   2   9     3484.25     3639.47     95.59 o 
   6   2   9       17.61       65.78     66.61 o 
   8   2   9      400.47      386.83     81.93 o 
 -21   3   9       54.78       64.80     48.71 o 
 -19   3   9      351.22      241.89     54.62 o 
 -17   3   9      353.07      442.60     69.80 o 
 -15   3   9       43.21       36.73     55.60 o 
 -13   3   9     6216.41     6350.37    255.88 o 
 -11   3   9       36.68       51.54     52.93 o 
  -9   3   9     1339.89     1191.46     60.04 o 
  -7   3   9      160.65      147.94     37.81 o 
  -5   3   9      139.43      131.26     24.58 o 
  -3   3   9      710.53      686.80     62.61 o 
  -1   3   9      109.90       94.67     29.00 o 
   1   3   9     1238.22     1292.71     42.07 o 
   3   3   9      599.91      573.49     42.90 o 
   5   3   9      162.36      141.54     28.46 o 
   7   3   9      360.53      486.70    200.27 o 
 -20   4   9      407.85      357.63     73.06 o 
 -18   4   9      951.04      988.53     97.22 o 
 -16   4   9     4989.22     4861.34    212.52 o 
 -14   4   9     3150.30     3351.25    181.22 o 
 -12   4   9       72.74      101.06     46.71 o 
 -10   4   9     3865.38     4091.89    181.78 o 
  -8   4   9     5078.20     5651.40    130.66 o 
  -6   4   9     5647.58     5898.71    142.51 o 
  -4   4   9     4050.27     4162.23     96.37 o 
  -2   4   9     2213.35     2364.43     47.76 o 
   0   4   9       12.64       72.88     21.32 o 
   2   4   9      366.87      382.87     37.89 o 
   4   4   9     2521.70     2528.83     81.72 o 
   6   4   9     2083.62     2167.06    125.42 o 
 -19   5   9      575.33      622.63     66.69 o 
 -17   5   9     2041.95     2020.95    153.60 o 
 -15   5   9      981.07      964.30     72.69 o 
 -13   5   9       25.03       40.50     51.72 o 
 -11   5   9     4016.04     3957.94    200.12 o 
  -9   5   9     5627.74     5789.34    192.61 o 
  -7   5   9     5035.42     5049.35    121.76 o 
  -5   5   9     4109.04     4028.56    102.67 o 
  -3   5   9     1011.99     1085.42     38.27 o 
  -1   5   9     1083.74     1208.11     54.12 o 
   1   5   9       40.81       69.66     23.18 o 
   3   5   9      689.63      689.13     44.50 o 
   5   5   9     1071.32     1053.86     86.21 o 
   7   5   9      900.62      946.87     70.22 o 
 -18   6   9      116.24      157.54     62.93 o 
 -16   6   9     2549.97     2435.43    112.70 o 
 -14   6   9       19.55       44.87     43.84 o 
 -12   6   9      256.23      224.05     49.27 o 
 -10   6   9       43.88       71.96     40.23 o 
  -8   6   9       87.08       91.55     33.77 o 
  -6   6   9       58.78      103.90     36.75 o 
  -4   6   9      126.74      157.80     27.40 o 
  -2   6   9        6.34       39.50     12.45 o 
   0   6   9      254.40      182.08     36.89 o 
   2   6   9      159.73      149.36     31.36 o 
   4   6   9       37.61       35.79     15.31 o 
   6   6   9      103.23      154.19     53.48 o 
 -19   7   9      330.49      325.69     56.10 o 
 -17   7   9     2309.63     2591.54    124.00 o 
 -15   7   9        4.18       10.00     19.33 o 
 -13   7   9      290.01      152.13     65.64 o 
 -11   7   9        4.51       41.50     62.54 o 
  -9   7   9      160.01      118.00     66.32 o 
  -7   7   9        6.71       19.40     20.61 o 
  -5   7   9        4.56       41.46     23.78 o 
  -3   7   9      100.18       82.29     15.40 o 
  -1   7   9     1086.51      965.12     26.52 o 
   1   7   9      382.11      394.42     38.66 o 
   3   7   9       26.47       69.30     21.57 o 
   5   7   9      766.88      612.96     55.17 o 
 -18   8   9        0.52       -3.57     45.40 o 
 -16   8   9       42.21       80.55     35.00 o 
 -14   8   9      108.34      136.23     61.86 o 
 -12   8   9      233.35      169.68     66.71 o 
 -10   8   9        0.76       66.98     48.19 o 
  -8   8   9       68.18       42.03     30.83 o 
  -6   8   9      468.64      519.47     44.13 o 
  -4   8   9      437.70      394.66     34.76 o 
  -2   8   9        8.17       24.10     11.65 o 
   0   8   9        5.18       26.00      6.79 o 
   2   8   9      215.98      194.94     45.04 o 
   4   8   9      198.03      206.37     33.99 o 
 -17   9   9      816.37     1141.02    102.39 o 
 -15   9   9       97.96      142.74     44.89 o 
 -13   9   9      258.77      356.23     86.10 o 
 -11   9   9      936.26     1147.81    118.87 o 
  -9   9   9      551.92      420.33    140.01 o 
  -7   9   9     2232.97     2219.47     69.11 o 
  -5   9   9     1046.19      986.62     62.79 o 
  -3   9   9     1920.25     1827.73     58.98 o 
  -1   9   9     1301.66     1247.25     57.83 o 
   1   9   9      235.45      288.15     35.48 o 
   3   9   9       43.96       27.11     24.22 o 
 -14  10   9      886.55      909.97     87.65 o 
 -12  10   9     1896.55     2207.77    290.59 o 
 -10  10   9     1150.28     1094.57    362.05 o 
  -8  10   9     2028.95     1971.52     67.73 o 
  -6  10   9     1603.23     1553.29     57.56 o 
  -4  10   9     2030.67     1998.18    115.04 o 
  -2  10   9     1877.21     2020.27    117.59 o 
   0  10   9      975.53      963.66     45.65 o 
   2  10   9      735.39      619.81     46.58 o 
 -13  11   9      151.76      163.86     51.10 o 
 -11  11   9      106.67       31.80     45.67 o 
  -9  11   9     1094.26     1111.93    149.80 o 
  -7  11   9      594.55      676.67     76.68 o 
  -5  11   9      504.41      405.46     32.05 o 
  -3  11   9       48.21       88.65     33.95 o 
  -1  11   9      306.72      342.46     42.72 o 
 -10  12   9       20.78       36.46     20.38 o 
  -8  12   9       18.97        5.75     20.43 o 
  -6  12   9      176.91      188.23     47.07 o 
  -4  12   9       92.00       52.60     26.38 o 
  -2  12   9      319.18      255.80     36.32 o 
 -20   0  10     1232.66     1344.54    116.25 o 
 -18   0  10     1973.41     1880.72    148.25 o 
 -16   0  10     3324.99     3451.37    194.99 o 
 -14   0  10     3980.01     4289.78    197.89 o 
 -12   0  10    15068.80    16420.59    521.06 o 
 -10   0  10     2506.77     1879.95    101.42 o 
  -8   0  10     5767.71     5943.74    160.52 o 
  -6   0  10     3185.05     3168.90     96.84 o 
  -4   0  10     8116.19     8730.69    219.52 o 
  -2   0  10     6677.43     7440.95    145.90 o 
   0   0  10     3399.66     3939.96     73.15 o 
   2   0  10     1749.42     1916.60    135.36 o 
   4   0  10      217.27       69.23     61.57 o 
   6   0  10     4970.29     4788.93    170.55 o 
 -21   1  10      356.25      364.65    113.30 o 
 -19   1  10      796.62      907.67    110.84 o 
 -17   1  10     2566.56     2586.43    118.10 o 
 -15   1  10     3555.44     3621.69    179.08 o 
 -13   1  10     1096.83      892.75     58.34 o 
 -11   1  10      161.40      157.21     51.34 o 
  -9   1  10     1208.90     1084.97     72.33 o 
  -7   1  10      435.83      435.15     44.27 o 
  -5   1  10      709.97      687.92     38.90 o 
  -3   1  10     1583.83     1564.25     65.64 o 
  -1   1  10     1477.06     1346.99     36.58 o 
   1   1  10     1305.96     1179.70     59.67 o 
   3   1  10     1588.35     1430.44     67.03 o 
   5   1  10      157.90      129.24     59.19 o 
 -20   2  10        5.45       84.74     59.81 o 
 -18   2  10       10.57       38.08     53.50 o 
 -16   2  10      592.85      592.83     72.32 o 
 -14   2  10     1085.42      997.43     81.93 o 
 -12   2  10      458.22      423.95     50.84 o 
 -10   2  10     1348.34     1278.64     64.07 o 
  -8   2  10       29.26       79.45     37.95 o 
  -6   2  10      533.33      537.82     38.84 o 
  -4   2  10      330.45      252.95     27.16 o 
  -2   2  10      242.96      241.25     22.98 o 
   0   2  10      110.08      112.88     30.11 o 
   2   2  10      183.18      117.52     24.44 o 
   4   2  10      619.81      702.13     89.78 o 
   6   2  10      333.17      287.32     51.41 o 
 -19   3  10       49.54      106.55     51.30 o 
 -17   3  10     1217.82     1092.99     84.66 o 
 -15   3  10     2266.36     2310.34    155.96 o 
 -13   3  10      108.79       82.12     56.15 o 
 -11   3  10        5.17       68.79     40.49 o 
  -9   3  10     2522.64     2368.90     89.68 o 
  -7   3  10     1651.74     1593.46     65.33 o 
  -5   3  10     1115.37     1058.19     47.61 o 
  -3   3  10      442.96      418.00     35.00 o 
  -1   3  10       36.93       57.93     29.82 o 
   1   3  10       74.71       55.32     25.65 o 
   3   3  10      189.29      171.02     34.38 o 
   5   3  10       18.43       42.10     42.37 o 
 -20   4  10        0.74       54.75     44.87 o 
 -18   4  10       63.66       23.30     44.45 o 
 -16   4  10      852.52      690.46     71.99 o 
 -14   4  10     1679.79     1784.25     89.09 o 
 -12   4  10       86.31       96.01     56.29 o 
 -10   4  10       61.99       99.10     36.80 o 
  -8   4  10      135.49      232.09     45.70 o 
  -6   4  10      175.10      134.51     31.70 o 
  -4   4  10      148.33      220.25     63.25 o 
  -2   4  10      439.22      439.37     17.43 o 
   0   4  10       10.79       52.22     25.43 o 
   2   4  10       78.54       46.96     19.20 o 
   4   4  10        7.67       96.64     55.29 o 
 -19   5  10      725.79     1008.62     77.36 o 
 -17   5  10     2458.67     2555.03    260.24 o 
 -15   5  10     1914.50     2300.00    106.70 o 
 -13   5  10       96.51      117.74     53.16 o 
 -11   5  10      202.49      206.73     69.44 o 
  -9   5  10     1345.66     1336.22     97.29 o 
  -7   5  10     2161.77     2217.49     69.59 o 
  -5   5  10     2469.78     2521.40     74.01 o 
  -3   5  10     1229.62     1135.37     29.84 o 
  -1   5  10     1715.42     1674.94     63.61 o 
   1   5  10     1290.92     1285.95     47.84 o 
   3   5  10      454.96      546.43     38.58 o 
   5   5  10      563.35      593.79     87.26 o 
 -18   6  10      774.51      789.14     74.29 o 
 -16   6  10      725.93      659.32     88.91 o 
 -14   6  10      853.70      778.15     66.47 o 
 -12   6  10       84.69       80.16     42.79 o 
 -10   6  10     1567.10     1648.00     78.08 o 
  -8   6  10      877.78      965.94     51.37 o 
  -6   6  10     3700.47     3679.25     69.84 o 
  -4   6  10     1742.85     1659.39     42.89 o 
  -2   6  10     2119.83     2020.72     46.56 o 
   0   6  10     1261.93     1231.51     45.85 o 
   2   6  10       59.88       42.62     15.90 o 
   4   6  10      526.77      499.97     52.89 o 
 -17   7  10       42.44      100.90     50.65 o 
 -15   7  10        0.20       55.03     47.76 o 
 -13   7  10      273.77      238.97     56.08 o 
 -11   7  10       16.73       48.58     61.91 o 
  -9   7  10       15.38       26.93     73.59 o 
  -7   7  10      308.58      246.52     37.06 o 
  -5   7  10      117.04       67.50     28.05 o 
  -3   7  10      325.70      313.83     32.15 o 
  -1   7  10        1.83       45.12     28.77 o 
   1   7  10       42.55       76.83     31.26 o 
   3   7  10       96.12       91.00     20.31 o 
 -16   8  10      302.21      186.46     41.79 o 
 -14   8  10     1593.38     1488.27    163.76 o 
 -12   8  10      318.71      288.45     57.79 o 
 -10   8  10      655.31      577.50     59.92 o 
  -8   8  10       81.40       98.87     29.92 o 
  -6   8  10      795.90      737.29     36.62 o 
  -4   8  10      891.16      991.26     58.14 o 
  -2   8  10     1058.35     1159.42     66.29 o 
   0   8  10      653.32      713.08     65.10 o 
   2   8  10       71.04       87.92     27.10 o 
 -15   9  10      292.74      357.78     89.49 o 
 -13   9  10      543.72      568.18     82.80 o 
 -11   9  10       64.21       29.96     51.29 o 
  -9   9  10       15.88       61.09     24.23 o 
  -7   9  10     1269.45     1224.92     51.26 o 
  -5   9  10     1056.66     1089.61     62.02 o 
  -3   9  10      719.16      774.41     50.88 o 
  -1   9  10      934.11     1050.33     84.27 o 
   1   9  10      720.75      683.03     53.34 o 
 -12  10  10      583.01      571.48     73.20 o 
 -10  10  10       34.87       18.52     44.50 o 
  -8  10  10       15.43       37.37     21.33 o 
  -6  10  10       27.46       31.96     24.94 o 
  -4  10  10       12.25       68.14     31.62 o 
  -2  10  10       15.38        0.84     31.59 o 
   0  10  10       24.70       38.93     27.98 o 
 -11  11  10      126.76      109.76     42.66 o 
  -9  11  10      157.20      101.89     58.76 o 
  -7  11  10      322.68      333.66     68.36 o 
  -5  11  10      148.87      101.00     33.33 o 
  -3  11  10        6.34       68.44     28.97 o 
 -21   1  11      117.51      234.45     97.44 o 
 -19   1  11      202.78      239.24     65.58 o 
 -17   1  11      575.74      558.07     69.32 o 
 -15   1  11      878.51      854.86     88.87 o 
 -13   1  11     7951.99     8124.62    195.87 o 
 -11   1  11      803.96      855.59     51.13 o 
  -9   1  11      363.61      298.80     39.47 o 
  -7   1  11     1987.07     1979.62     62.51 o 
  -5   1  11     2577.17     2609.30     69.52 o 
  -3   1  11     1715.15     1687.71     49.20 o 
  -1   1  11     1268.74     1166.64     46.42 o 
   1   1  11      172.98      188.04     33.77 o 
   3   1  11      150.21      158.62     52.79 o 
 -20   2  11      275.69      270.49     79.75 o 
 -18   2  11      519.70      540.33     80.58 o 
 -16   2  11      280.42      201.34     73.64 o 
 -14   2  11      159.76      233.77     55.79 o 
 -12   2  11      355.96      233.69     47.18 o 
 -10   2  11     1205.63     1317.69     68.91 o 
  -8   2  11      454.40      401.93     42.04 o 
  -6   2  11     1888.53     1887.93     59.94 o 
  -4   2  11     1372.10     1317.29     42.96 o 
  -2   2  11     1205.16     1241.18     35.96 o 
   0   2  11     1062.43     1167.36     53.73 o 
   2   2  11      175.40      265.35     56.14 o 
   4   2  11       13.51      123.83     53.63 o 
 -19   3  11       22.48       23.36     43.67 o 
 -17   3  11      154.09      222.16     57.36 o 
 -15   3  11      749.75      980.64    131.19 o 
 -13   3  11     1590.37     1750.95     87.46 o 
 -11   3  11     1365.44     1415.11     61.44 o 
  -9   3  11      787.40      775.64     48.47 o 
  -7   3  11     2347.46     2417.61     69.03 o 
  -5   3  11        3.12       21.86     22.02 o 
  -3   3  11      271.40      241.75     20.64 o 
  -1   3  11       22.15       61.10     20.20 o 
   1   3  11       99.05       79.13     21.08 o 
   3   3  11      146.09      135.83     45.65 o 
 -20   4  11      427.54      520.93    163.28 o 
 -18   4  11     1285.88     1258.01    137.22 o 
 -16   4  11     2470.66     2530.42    124.10 o 
 -14   4  11     1884.78     1965.20     93.73 o 
 -12   4  11     2636.79     2430.01     91.73 o 
 -10   4  11     3793.71     3757.71     88.57 o 
  -8   4  11     1059.87      922.67     46.56 o 
  -6   4  11      773.98      807.13     43.99 o 
  -4   4  11     1630.96     1586.03     47.82 o 
  -2   4  11      947.94     1014.55     51.84 o 
   0   4  11     1396.58     1423.06     82.81 o 
   2   4  11      706.87      721.75     70.97 o 
 -19   5  11      566.06      508.47     66.14 o 
 -17   5  11      269.16      310.61     55.56 o 
 -15   5  11     2163.50     2190.87    108.46 o 
 -13   5  11     1441.59     1359.26     85.53 o 
 -11   5  11     1088.12     1052.53     73.49 o 
  -9   5  11     2123.28     2288.31     96.23 o 
  -7   5  11      616.21      632.68     41.45 o 
  -5   5  11     1288.25     1164.84     43.76 o 
  -3   5  11      605.68      643.46     20.69 o 
  -1   5  11      622.24      647.11     35.49 o 
   1   5  11      489.67      499.21     51.29 o 
   3   5  11      501.43      620.78     67.05 o 
 -18   6  11        7.47       62.50     40.70 o 
 -16   6  11       16.60      100.70     42.15 o 
 -14   6  11      258.06      190.27     51.07 o 
 -12   6  11       11.87       88.80     43.15 o 
 -10   6  11        1.47      100.96     54.20 o 
  -8   6  11       38.94      105.10     40.86 o 
  -6   6  11      543.14      582.01     60.16 o 
  -4   6  11      145.65      130.38     36.55 o 
  -2   6  11      101.60       98.12     32.68 o 
   0   6  11       13.72       29.73     19.05 o 
   2   6  11        0.68       28.75     14.24 o 
 -17   7  11       55.58      191.27     61.47 o 
 -15   7  11     1421.80     1556.77    156.05 o 
 -13   7  11      111.01      146.29     48.24 o 
 -11   7  11      232.28      160.89     44.35 o 
  -9   7  11      317.68      122.29     39.05 o 
  -7   7  11      191.77      170.78     34.80 o 
  -5   7  11      306.33      308.49     30.68 o 
  -3   7  11      545.77      547.32     51.33 o 
  -1   7  11      156.47       95.46     29.10 o 
   1   7  11      297.49      261.03     40.60 o 
 -16   8  11        1.27       36.55     38.34 o 
 -14   8  11      181.92      156.15     67.97 o 
 -12   8  11       82.28       77.15     41.74 o 
 -10   8  11      713.26      748.32     94.27 o 
  -8   8  11       12.41       47.46     32.17 o 
  -6   8  11       25.57       71.03     41.34 o 
  -4   8  11        8.15        7.00     16.92 o 
  -2   8  11        2.56       56.95     24.67 o 
   0   8  11       13.77       59.30     23.95 o 
 -15   9  11      529.69      658.34     62.67 o 
 -13   9  11      906.90     1052.47     77.10 o 
 -11   9  11      297.80      420.09     53.37 o 
  -9   9  11      354.02      347.46     68.32 o 
  -7   9  11      679.00      684.52     53.77 o 
  -5   9  11     1117.95     1087.16     88.25 o 
  -3   9  11      430.01      366.99     42.66 o 
  -1   9  11      416.45      457.39     66.99 o 
 -12  10  11     1549.06     1397.81     71.07 o 
 -10  10  11      336.26      444.42     62.73 o 
  -8  10  11     1138.38     1086.39     51.50 o 
  -6  10  11      852.15      856.85     43.21 o 
  -4  10  11     1081.85     1172.58     68.70 o 
 -20   0  12      302.39      234.16     71.65 o 
 -18   0  12      589.09      647.01    124.88 o 
 -16   0  12     3262.28     3326.29    194.40 o 
 -14   0  12     3231.25     3392.91    187.04 o 
 -12   0  12     2887.39     3027.37    172.78 o 
 -10   0  12      133.79      213.12     58.08 o 
  -8   0  12     1135.26     1136.28     68.02 o 
  -6   0  12     4841.58     4646.51    144.34 o 
  -4   0  12     1821.57     1804.92     63.41 o 
  -2   0  12     3093.34     3210.92    256.75 o 
   0   0  12      821.59     1018.27    158.92 o 
   2   0  12     1566.57     2001.05    126.53 o 
 -19   1  12      333.53      302.99     63.46 o 
 -17   1  12      767.03      596.12     87.56 o 
 -15   1  12      969.45      943.46     82.64 o 
 -13   1  12     1352.50     1427.27    138.46 o 
 -11   1  12     3434.97     3113.14    123.15 o 
  -9   1  12       40.75       86.54     33.26 o 
  -7   1  12     1060.52     1032.57     43.47 o 
  -5   1  12      275.87      303.41     25.75 o 
  -3   1  12     1768.35     1853.74     44.41 o 
  -1   1  12      581.49      527.58     44.85 o 
   1   1  12      483.94      355.38     60.75 o 
 -20   2  12       84.17       75.65     44.46 o 
 -18   2  12       13.34       44.89     63.80 o 
 -16   2  12      382.85      400.04     75.59 o 
 -14   2  12      208.20      225.33     78.75 o 
 -12   2  12      705.89      695.31     97.25 o 
 -10   2  12     1194.14     1135.08     50.93 o 
  -8   2  12       31.66       34.63     24.07 o 
  -6   2  12      214.08      163.00     29.42 o 
  -4   2  12       51.85       32.89     15.29 o 
  -2   2  12        4.22       32.05      9.55 o 
   0   2  12        2.68       17.41     22.23 o 
   2   2  12       39.96       66.37     46.50 o 
 -19   3  12       53.41      112.25     46.27 o 
 -17   3  12       73.29       74.69     61.57 o 
 -15   3  12      199.17      158.96     60.13 o 
 -13   3  12     1023.77     1196.48     75.31 o 
 -11   3  12     3234.49     3455.76    131.20 o 
  -9   3  12       29.61      112.05     38.45 o 
  -7   3  12      132.66       68.70     26.83 o 
  -5   3  12        8.83       41.24     19.50 o 
  -3   3  12      857.12      789.63     27.43 o 
  -1   3  12      291.75      278.49     31.97 o 
   1   3  12      273.61      224.30     47.91 o 
 -18   4  12      159.09      145.71     54.03 o 
 -16   4  12        0.55       74.52     84.31 o 
 -14   4  12       98.70      112.72     50.60 o 
 -12   4  12       16.82       18.89     36.52 o 
 -10   4  12      743.31      736.94     59.43 o 
  -8   4  12      186.73      155.63     39.20 o 
  -6   4  12      994.70      890.69     72.90 o 
  -4   4  12        0.59       50.09     17.00 o 
  -2   4  12       76.13       75.76     21.66 o 
   0   4  12       16.16        3.71     18.00 o 
 -17   5  12      225.68      428.00     67.60 o 
 -15   5  12      267.66      352.01     92.16 o 
 -13   5  12      652.67      857.75     97.40 o 
 -11   5  12     1140.43     1341.18    126.24 o 
  -9   5  12     1620.92     1580.29     75.51 o 
  -7   5  12      565.97      399.78     61.71 o 
  -5   5  12     2438.97     2461.71     86.70 o 
  -3   5  12     1333.54     1358.35     74.35 o 
  -1   5  12     1212.95     1166.93     41.39 o 
   1   5  12      458.12      434.43     49.51 o 
 -18   6  12      444.59      530.66     66.92 o 
 -16   6  12      599.75      560.18     78.00 o 
 -14   6  12      810.41      857.42     98.41 o 
 -12   6  12      770.03      812.51     72.86 o 
 -10   6  12      403.13      370.67     68.07 o 
  -8   6  12     1111.51     1277.13     68.73 o 
  -6   6  12       90.93       75.41     18.64 o 
  -4   6  12     1847.26     1767.28    102.12 o 
  -2   6  12      749.25      760.84     45.95 o 
   0   6  12     1006.76     1047.39     53.35 o 
 -17   7  12       56.40       93.80     66.17 o 
 -15   7  12       21.02       64.46     44.66 o 
 -13   7  12      137.43      159.65     47.32 o 
 -11   7  12       62.17       37.19     39.07 o 
  -9   7  12      118.32      115.30     28.79 o 
  -7   7  12      672.56      580.59     68.55 o 
  -5   7  12        4.37       54.26     24.41 o 
  -3   7  12        4.36        7.07     24.48 o 
  -1   7  12        4.29       27.48     23.33 o 
 -14   8  12      720.88      705.96     63.59 o 
 -12   8  12      150.53      107.95     41.26 o 
 -10   8  12      130.61       91.44     32.88 o 
  -8   8  12      516.66      481.38     37.67 o 
  -6   8  12      366.52      296.06     37.59 o 
  -4   8  12      185.80      172.41     38.92 o 
  -2   8  12      845.99      924.85     47.34 o 
 -13   9  12      487.94      520.33     60.98 o 
 -11   9  12       39.67      137.81     41.30 o 
  -9   9  12      251.82      292.09     48.85 o 
  -7   9  12      153.92      162.94     31.56 o 
  -5   9  12     1419.91     1319.86    147.77 o 
 -19   1  13      180.13      190.63     64.75 o 
 -17   1  13      751.31      655.26     89.89 o 
 -15   1  13      217.16      180.82    111.89 o 
 -13   1  13      289.22      360.59     64.48 o 
 -11   1  13     1093.10     1278.96     80.82 o 
  -9   1  13      392.74      401.25     46.02 o 
  -7   1  13      689.28      765.19     70.46 o 
  -5   1  13      129.10      147.74     22.62 o 
  -3   1  13       31.21       53.95     20.59 o 
  -1   1  13     1218.48     1259.37    113.73 o 
 -18   2  13      138.71      140.99     50.53 o 
 -16   2  13       26.14       93.87     44.67 o 
 -14   2  13      300.07      312.19     65.57 o 
 -12   2  13      269.97      235.76     49.14 o 
 -10   2  13      237.85      215.23     35.71 o 
  -8   2  13      152.27      131.04     30.66 o 
  -6   2  13       40.61       57.76     25.71 o 
  -4   2  13     1518.29     1247.60     60.13 o 
  -2   2  13      189.28      189.72     31.11 o 
   0   2  13      265.17      292.98     90.08 o 
 -19   3  13        0.44       33.85     47.93 o 
 -17   3  13      226.55      265.06     58.74 o 
 -15   3  13      346.84      421.19     61.42 o 
 -13   3  13      187.33      234.36     55.03 o 
 -11   3  13      220.32      142.58     39.59 o 
  -9   3  13       10.45       50.86     34.89 o 
  -7   3  13      417.03      350.11     34.16 o 
  -5   3  13        2.67       22.53     13.38 o 
  -3   3  13        0.64       40.99     33.69 o 
  -1   3  13      185.73      170.02     25.21 o 
 -18   4  13      272.43      293.96     58.81 o 
 -16   4  13     1052.83      881.61     71.01 o 
 -14   4  13     2251.48     2176.24    207.00 o 
 -12   4  13     2740.46     2643.16    184.47 o 
 -10   4  13     2994.56     2886.67    198.14 o 
  -8   4  13        5.09       47.02     46.93 o 
  -6   4  13      326.84      310.61     34.04 o 
  -4   4  13      887.72      807.61     70.65 o 
  -2   4  13      778.54      795.88     42.21 o 
 -17   5  13      335.80      365.62     55.80 o 
 -15   5  13      424.64      488.17    119.60 o 
 -13   5  13     1077.93     1210.77    126.84 o 
 -11   5  13      892.62      845.58     59.49 o 
  -9   5  13     1930.62     1838.73    134.89 o 
  -7   5  13       20.51       36.35     24.22 o 
  -5   5  13      113.45       94.65     20.73 o 
  -3   5  13      301.12      310.19     41.91 o 
 -16   6  13        0.53       28.90     39.29 o 
 -14   6  13        7.68       90.42     38.28 o 
 -12   6  13        3.89       44.53     35.14 o 
 -10   6  13       65.53       69.07     35.34 o 
  -8   6  13      675.99      662.65     73.31 o 
  -6   6  13       41.68       55.92     32.37 o 
  -4   6  13       67.04       59.55     47.84 o 
 -15   7  13      104.66      187.85     53.67 o 
 -13   7  13       93.90       35.17     99.19 o 
 -11   7  13      174.48      172.71     48.92 o 
  -9   7  13     1004.63     1024.77     54.63 o 
  -7   7  13       52.53       35.26     23.99 o 
  -5   7  13      143.44      148.44     37.00 o 
 -12   8  13        7.14       73.54     46.07 o 
 -10   8  13       33.35       99.49     43.84 o 
  -8   8  13        8.68       76.31     34.78 o 
 -18   0  14       26.98        3.88     65.35 o 
 -16   0  14      826.02      962.91    122.94 o 
 -14   0  14      372.68      369.32     75.82 o 
 -12   0  14     1670.12     1701.16    183.06 o 
 -10   0  14     2644.98     2581.65    251.61 o 
  -8   0  14     2306.44     2145.33    274.10 o 
  -6   0  14     1227.27      936.44    126.63 o 
  -4   0  14       30.09      111.60     66.90 o 
 -17   1  14      148.99       38.19     46.46 o 
 -15   1  14      723.22      569.36     60.02 o 
 -13   1  14      391.30      476.39     92.98 o 
 -11   1  14     1291.29     1338.89    108.01 o 
  -9   1  14     1250.41     1225.90     76.94 o 
  -7   1  14      457.85      531.85     98.29 o 
  -5   1  14      581.16      632.40     51.94 o 
  -3   1  14       56.15      106.85     55.29 o 
 -18   2  14       11.44       39.99     42.82 o 
 -16   2  14       96.34       61.73     42.25 o 
 -14   2  14        2.29       50.32     54.69 o 
 -12   2  14       25.77       96.86     40.49 o 
 -10   2  14       80.11      137.49     46.16 o 
  -8   2  14        0.88       37.20     19.74 o 
  -6   2  14        1.28       28.80     17.42 o 
  -4   2  14      121.61      101.57     26.62 o 
 -17   3  14      119.75       48.65     40.52 o 
 -15   3  14      328.91      236.70     91.58 o 
 -13   3  14      120.32      129.68     39.66 o 
 -11   3  14      291.79      224.37     42.62 o 
  -9   3  14      194.86      276.00     52.36 o 
  -7   3  14        7.84       63.44     20.76 o 
  -5   3  14       41.84       95.92     30.55 o 
 -16   4  14       12.75      150.24     47.82 o 
 -14   4  14        0.96       37.82     43.71 o 
 -12   4  14        5.80       63.48     34.62 o 
 -10   4  14        2.10      -16.66     28.17 o 
  -8   4  14       20.21       31.94     24.61 o 
  -6   4  14       79.60       65.06     36.65 o 
  -4   4  14       82.43      188.15     40.74 o 
 -15   5  14      414.13      451.79    151.98 o 
 -13   5  14      818.50      839.53     89.78 o 
 -11   5  14      222.25      128.85     54.05 o 
  -9   5  14      389.31      363.59     56.72 o 
  -7   5  14      308.71      251.90     47.51 o 
  -5   5  14      321.37      340.72     97.74 o 
 -14   6  14      222.17      190.09     45.29 o 
 -12   6  14      316.84      344.13     45.38 o 
 -10   6  14      680.50      655.45     52.07 o 
  -8   6  14      789.51      788.11     41.50 o 
 -15   1  15      280.53      228.09     48.09 o 
 -13   1  15      189.06      201.74     42.51 o 
 -11   1  15      340.52      337.33     50.95 o 
  -9   1  15      441.20      539.32     89.78 o 
  -7   1  15      211.03      300.43     43.10 o 
 -14   2  15       88.41      114.99     46.59 o 
 -12   2  15       50.99      114.43     62.35 o 
 -10   2  15       31.18       62.39     25.63 o 
  -8   2  15      433.52      337.87     66.95 o 
 -13   3  15      172.24       89.29     33.11 o 
 -11   3  15      353.31      179.29     35.77 o 
  -9   3  15       24.48       66.00     32.43 o 
 -12   4  15      200.35      209.91     57.74 o 
 -10   4  15      587.75      653.65     49.90 o 
                                                 
